# Supplementary material for: Entropy Scaling of Viscosity IV—Application to 124 Industrially Important Fluids
Source: J Chem Eng Data. 2025 Jan 10;70(2):727–42. doi: 10.1021/acs.jced.4c00451 (PMC11831593; doi:10.1021/acs.jced.4c00451)
Supplement: Supplementary file 1 — je4c00451_si_001.zip [file je4c00451_si_001.zip]

Archive with 1,464 entries (1,454 files):
- supporting_information/
- supporting_information/code_SI/
- supporting_information/code_SI/Dilute_gas_viscosity.txt
- supporting_information/code_SI/main.py
- supporting_information/code_SI/RES_Parameter.txt
- supporting_information/code_SI/Samples_binaries_input.txt
- supporting_information/code_SI/Samples_binaries_output.txt
- supporting_information/code_SI/Samples_pure_fluids_input.txt
- supporting_information/code_SI/Samples_pure_fluids_output.txt
- supporting_information/Data_evaluation_mix.txt
- supporting_information/Data_evaluation_REF_15.txt
- supporting_information/figure_pure_devs/
- supporting_information/figure_pure_devs/figure_pure_dev_20.png
- supporting_information/figure_pure_devs/figure_pure_dev_21.png
- supporting_information/figure_pure_devs/figure_pure_dev_22.png
- supporting_information/figure_pure_devs/figure_pure_dev_30.png
- supporting_information/figure_pure_devs/figure_pure_dev_31.png
- supporting_information/figure_pure_devs/figure_pure_dev_32.png
- supporting_information/figure_pure_groups/
- supporting_information/figure_pure_groups/Group1.png
- supporting_information/figure_pure_groups/Group2.png
- supporting_information/figure_pure_groups/Group3.png
- supporting_information/figure_pure_groups/Group4.png
- supporting_information/figure_pure_groups/Group5.png
- supporting_information/figure_pure_groups/Group6.png
- supporting_information/figure_pure_groups/Group7.png
- supporting_information/figure_pure_groups/Group8.png
- supporting_information/Fluid_Constants.txt
- supporting_information/mix_dev_exp_res_ecs/
- supporting_information/mix_dev_exp_res_ecs/22DIMETHYLBUTANE+C12.png
- supporting_information/mix_dev_exp_res_ecs/22DIMETHYLBUTANE+C16.png
- supporting_information/mix_dev_exp_res_ecs/23DIMETHYLBUTANE+C12.png
- supporting_information/mix_dev_exp_res_ecs/23DIMETHYLBUTANE+C16.png
- supporting_information/mix_dev_exp_res_ecs/3METHYLPENTANE+C16.png
- supporting_information/mix_dev_exp_res_ecs/ACETONE+BENZENE.png
- supporting_information/mix_dev_exp_res_ecs/ACETONE+CHLOROBENZENE.png
- supporting_information/mix_dev_exp_res_ecs/ACETONE+CYCLOHEX.png
- supporting_information/mix_dev_exp_res_ecs/ACETONE+CYCLOPEN.png
- supporting_information/mix_dev_exp_res_ecs/ACETONE+EGLYCOL.png
- supporting_information/mix_dev_exp_res_ecs/ACETONE+ETHANOL.png
- supporting_information/mix_dev_exp_res_ecs/ACETONE+HEPTANE.png
- supporting_information/mix_dev_exp_res_ecs/ACETONE+HEXANE.png
- supporting_information/mix_dev_exp_res_ecs/ACETONE+IOCTANE.png
- supporting_information/mix_dev_exp_res_ecs/ACETONE+METHANOL.png
- supporting_information/mix_dev_exp_res_ecs/ACETONE+PXYLENE.png
- supporting_information/mix_dev_exp_res_ecs/ACETONE+R21.png
- supporting_information/mix_dev_exp_res_ecs/ACETONE+SO2.png
- supporting_information/mix_dev_exp_res_ecs/ACETONE+TOLUENE.png
- supporting_information/mix_dev_exp_res_ecs/ACETONE+WATER.png
- supporting_information/mix_dev_exp_res_ecs/ACETYLENE+HYDROGEN.png
- supporting_information/mix_dev_exp_res_ecs/ACETYLENE+METHANE.png
- supporting_information/mix_dev_exp_res_ecs/ACETYLENE+PROPYLEN.png
- supporting_information/mix_dev_exp_res_ecs/AMMONIA+ARGON.png
- supporting_information/mix_dev_exp_res_ecs/AMMONIA+ETHYLENE.png
- supporting_information/mix_dev_exp_res_ecs/AMMONIA+HYDROGEN.png
- supporting_information/mix_dev_exp_res_ecs/AMMONIA+NITROGEN.png
- supporting_information/mix_dev_exp_res_ecs/AMMONIA+OXYGEN.png
- supporting_information/mix_dev_exp_res_ecs/AMMONIA+WATER.png
- supporting_information/mix_dev_exp_res_ecs/ARGON+CO2.png
- supporting_information/mix_dev_exp_res_ecs/ARGON+ETHYLENE.png
- supporting_information/mix_dev_exp_res_ecs/ARGON+HELIUM.png
- supporting_information/mix_dev_exp_res_ecs/ARGON+HYDROGEN.png
- supporting_information/mix_dev_exp_res_ecs/ARGON+KRYPTON.png
- supporting_information/mix_dev_exp_res_ecs/ARGON+NEON.png
- supporting_information/mix_dev_exp_res_ecs/ARGON+NITROGEN.png
- supporting_information/mix_dev_exp_res_ecs/ARGON+R23.png
- supporting_information/mix_dev_exp_res_ecs/ARGON+R40.png
- supporting_information/mix_dev_exp_res_ecs/ARGON+R41.png
- supporting_information/mix_dev_exp_res_ecs/BENZENE+C12.png
- supporting_information/mix_dev_exp_res_ecs/BENZENE+C16.png
- supporting_information/mix_dev_exp_res_ecs/BENZENE+C1CC6.png
- supporting_information/mix_dev_exp_res_ecs/BENZENE+CHLOROBENZENE.png
- supporting_information/mix_dev_exp_res_ecs/BENZENE+CYCLOHEX.png
- supporting_information/mix_dev_exp_res_ecs/BENZENE+DECANE.png
- supporting_information/mix_dev_exp_res_ecs/BENZENE+DEE.png
- supporting_information/mix_dev_exp_res_ecs/BENZENE+EBENZENE.png
- supporting_information/mix_dev_exp_res_ecs/BENZENE+ETHANE.png
- supporting_information/mix_dev_exp_res_ecs/BENZENE+ETHANOL.png
- supporting_information/mix_dev_exp_res_ecs/BENZENE+HEPTANE.png
- supporting_information/mix_dev_exp_res_ecs/BENZENE+HEXANE.png
- supporting_information/mix_dev_exp_res_ecs/BENZENE+IOCTANE.png
- supporting_information/mix_dev_exp_res_ecs/BENZENE+METHANE.png
- supporting_information/mix_dev_exp_res_ecs/BENZENE+METHANOL.png
- supporting_information/mix_dev_exp_res_ecs/BENZENE+MXYLENE.png
- supporting_information/mix_dev_exp_res_ecs/BENZENE+OCTANE.png
- supporting_information/mix_dev_exp_res_ecs/BENZENE+OXYLENE.png
- supporting_information/mix_dev_exp_res_ecs/BENZENE+PENTANE.png
- supporting_information/mix_dev_exp_res_ecs/BENZENE+PXYLENE.png
- supporting_information/mix_dev_exp_res_ecs/BENZENE+R150.png
- supporting_information/mix_dev_exp_res_ecs/BENZENE+SO2.png
- supporting_information/mix_dev_exp_res_ecs/BENZENE+TOLUENE.png
- supporting_information/mix_dev_exp_res_ecs/BUTANE+HEXANE.png
- supporting_information/mix_dev_exp_res_ecs/BUTANE+METHANE.png
- supporting_information/mix_dev_exp_res_ecs/BUTANE+OCTANE.png
- supporting_information/mix_dev_exp_res_ecs/C11+C12.png
- supporting_information/mix_dev_exp_res_ecs/C11+C16.png
- supporting_information/mix_dev_exp_res_ecs/C11+DECANE.png
- supporting_information/mix_dev_exp_res_ecs/C11+HEPTANE.png
- supporting_information/mix_dev_exp_res_ecs/C11+HEXANE.png
- supporting_information/mix_dev_exp_res_ecs/C11+NONANE.png
- supporting_information/mix_dev_exp_res_ecs/C11+OCTANE.png
- supporting_information/mix_dev_exp_res_ecs/C11+PENTANE.png
- supporting_information/mix_dev_exp_res_ecs/C12+C16.png
- supporting_information/mix_dev_exp_res_ecs/C12+C1CC6.png
- supporting_information/mix_dev_exp_res_ecs/C12+CYCLOHEX.png
- supporting_information/mix_dev_exp_res_ecs/C12+DECANE.png
- supporting_information/mix_dev_exp_res_ecs/C12+DMC.png
- supporting_information/mix_dev_exp_res_ecs/C12+HEPTANE.png
- supporting_information/mix_dev_exp_res_ecs/C12+HEXANE.png
- supporting_information/mix_dev_exp_res_ecs/C12+IHEXANE.png
- supporting_information/mix_dev_exp_res_ecs/C12+IOCTANE.png
- supporting_information/mix_dev_exp_res_ecs/C12+MXYLENE.png
- supporting_information/mix_dev_exp_res_ecs/C12+NONANE.png
- supporting_information/mix_dev_exp_res_ecs/C12+OCTANE.png
- supporting_information/mix_dev_exp_res_ecs/C12+PENTANE.png
- supporting_information/mix_dev_exp_res_ecs/C16+CYCLOHEX.png
- supporting_information/mix_dev_exp_res_ecs/C16+DECANE.png
- supporting_information/mix_dev_exp_res_ecs/C16+EBENZENE.png
- supporting_information/mix_dev_exp_res_ecs/C16+HEPTANE.png
- supporting_information/mix_dev_exp_res_ecs/C16+HEXANE.png
- supporting_information/mix_dev_exp_res_ecs/C16+IHEXANE.png
- supporting_information/mix_dev_exp_res_ecs/C16+IOCTANE.png
- supporting_information/mix_dev_exp_res_ecs/C16+NONANE.png
- supporting_information/mix_dev_exp_res_ecs/C16+OCTANE.png
- supporting_information/mix_dev_exp_res_ecs/C16+PENTANE.png
- supporting_information/mix_dev_exp_res_ecs/C16+TOLUENE.png
- supporting_information/mix_dev_exp_res_ecs/C1CC6+CYCLOHEX.png
- supporting_information/mix_dev_exp_res_ecs/C1CC6+DECANE.png
- supporting_information/mix_dev_exp_res_ecs/C1CC6+ETHANOL.png
- supporting_information/mix_dev_exp_res_ecs/C1CC6+HEPTANE.png
- supporting_information/mix_dev_exp_res_ecs/C1CC6+HEXANE.png
- supporting_information/mix_dev_exp_res_ecs/C1CC6+IOCTANE.png
- supporting_information/mix_dev_exp_res_ecs/C1CC6+METHANE.png
- supporting_information/mix_dev_exp_res_ecs/C1CC6+NONANE.png
- supporting_information/mix_dev_exp_res_ecs/C1CC6+OCTANE.png
- supporting_information/mix_dev_exp_res_ecs/C1CC6+PENTANE.png
- supporting_information/mix_dev_exp_res_ecs/C1CC6+PXYLENE.png
- supporting_information/mix_dev_exp_res_ecs/C1CC6+TOLUENE.png
- supporting_information/mix_dev_exp_res_ecs/C22+DECANE.png
- supporting_information/mix_dev_exp_res_ecs/C22+HEPTANE.png
- supporting_information/mix_dev_exp_res_ecs/CHLOROBENZENE+CYCLOHEX.png
- supporting_information/mix_dev_exp_res_ecs/CHLOROBENZENE+DECANE.png
- supporting_information/mix_dev_exp_res_ecs/CHLOROBENZENE+DMC.png
- supporting_information/mix_dev_exp_res_ecs/CHLOROBENZENE+HEXANE.png
- supporting_information/mix_dev_exp_res_ecs/CHLOROBENZENE+METHANOL.png
- supporting_information/mix_dev_exp_res_ecs/CHLOROBENZENE+MXYLENE.png
- supporting_information/mix_dev_exp_res_ecs/CHLOROBENZENE+R150.png
- supporting_information/mix_dev_exp_res_ecs/CHLOROBENZENE+TOLUENE.png
- supporting_information/mix_dev_exp_res_ecs/CO+HYDROGEN.png
- supporting_information/mix_dev_exp_res_ecs/CO2+C6F14.png
- supporting_information/mix_dev_exp_res_ecs/CO2+DECANE.png
- supporting_information/mix_dev_exp_res_ecs/CO2+ETHANE.png
- supporting_information/mix_dev_exp_res_ecs/CO2+ETHANOL.png
- supporting_information/mix_dev_exp_res_ecs/CO2+HELIUM.png
- supporting_information/mix_dev_exp_res_ecs/CO2+HEPTANE.png
- supporting_information/mix_dev_exp_res_ecs/CO2+HYDROGEN.png
- supporting_information/mix_dev_exp_res_ecs/CO2+KRYPTON.png
- supporting_information/mix_dev_exp_res_ecs/CO2+METHANE.png
- supporting_information/mix_dev_exp_res_ecs/CO2+METHANOL.png
- supporting_information/mix_dev_exp_res_ecs/CO2+MOLEATE.png
- supporting_information/mix_dev_exp_res_ecs/CO2+NITROGEN.png
- supporting_information/mix_dev_exp_res_ecs/CO2+OXYGEN.png
- supporting_information/mix_dev_exp_res_ecs/CO2+PROPANE.png
- supporting_information/mix_dev_exp_res_ecs/CO2+R1234YF.png
- supporting_information/mix_dev_exp_res_ecs/CO2+R125.png
- supporting_information/mix_dev_exp_res_ecs/CO2+R134A.png
- supporting_information/mix_dev_exp_res_ecs/CO2+R32+R1234YF+R125+R134A.png
- supporting_information/mix_dev_exp_res_ecs/CO2+R32+R1234YF.png
- supporting_information/mix_dev_exp_res_ecs/CO2+R32.png
- supporting_information/mix_dev_exp_res_ecs/CO2+R40.png
- supporting_information/mix_dev_exp_res_ecs/CO2+SO2.png
- supporting_information/mix_dev_exp_res_ecs/CO2+WATER.png
- supporting_information/mix_dev_exp_res_ecs/CYCLOHEX+CYCLOPEN.png
- supporting_information/mix_dev_exp_res_ecs/CYCLOHEX+DECANE.png
- supporting_information/mix_dev_exp_res_ecs/CYCLOHEX+DMC.png
- supporting_information/mix_dev_exp_res_ecs/CYCLOHEX+EBENZENE.png
- supporting_information/mix_dev_exp_res_ecs/CYCLOHEX+ETHANOL.png
- supporting_information/mix_dev_exp_res_ecs/CYCLOHEX+HEPTANE.png
- supporting_information/mix_dev_exp_res_ecs/CYCLOHEX+HEXANE.png
- supporting_information/mix_dev_exp_res_ecs/CYCLOHEX+IOCTANE.png
- supporting_information/mix_dev_exp_res_ecs/CYCLOHEX+METHANOL.png
- supporting_information/mix_dev_exp_res_ecs/CYCLOHEX+MSTEARAT.png
- supporting_information/mix_dev_exp_res_ecs/CYCLOHEX+MXYLENE.png
- supporting_information/mix_dev_exp_res_ecs/CYCLOHEX+NONANE.png
- supporting_information/mix_dev_exp_res_ecs/CYCLOHEX+OCTANE.png
- supporting_information/mix_dev_exp_res_ecs/CYCLOHEX+OXYLENE.png
- supporting_information/mix_dev_exp_res_ecs/CYCLOHEX+PENTANE.png
- supporting_information/mix_dev_exp_res_ecs/CYCLOHEX+PXYLENE.png
- supporting_information/mix_dev_exp_res_ecs/CYCLOHEX+TOLUENE.png
- supporting_information/mix_dev_exp_res_ecs/CYCLOPEN+DMC.png
- supporting_information/mix_dev_exp_res_ecs/CYCLOPEN+ETHANOL.png
- supporting_information/mix_dev_exp_res_ecs/D2+HYDROGEN.png
- supporting_information/mix_dev_exp_res_ecs/D2O+METHANOL.png
- supporting_information/mix_dev_exp_res_ecs/DEA+EGLYCOL.png
- supporting_information/mix_dev_exp_res_ecs/DEA+WATER.png
- supporting_information/mix_dev_exp_res_ecs/DECANE+ETHANOL.png
- supporting_information/mix_dev_exp_res_ecs/DECANE+HEPTANE.png
- supporting_information/mix_dev_exp_res_ecs/DECANE+HEXANE.png
- supporting_information/mix_dev_exp_res_ecs/DECANE+IOCTANE.png
- supporting_information/mix_dev_exp_res_ecs/DECANE+METHANE.png
- supporting_information/mix_dev_exp_res_ecs/DECANE+MXYLENE.png
- supporting_information/mix_dev_exp_res_ecs/DECANE+NONANE.png
- supporting_information/mix_dev_exp_res_ecs/DECANE+OCTANE.png
- supporting_information/mix_dev_exp_res_ecs/DECANE+PENTANE.png
- supporting_information/mix_dev_exp_res_ecs/DECANE+PXYLENE.png
- supporting_information/mix_dev_exp_res_ecs/DEE+ETHANOL.png
- supporting_information/mix_dev_exp_res_ecs/DEE+METHANOL.png
- supporting_information/mix_dev_exp_res_ecs/DEE+SO2.png
- supporting_information/mix_dev_exp_res_ecs/DEE+TOLUENE.png
- supporting_information/mix_dev_exp_res_ecs/DEE+WATER.png
- supporting_information/mix_dev_exp_res_ecs/DMC+ETHANOL.png
- supporting_information/mix_dev_exp_res_ecs/DMC+HEPTANE.png
- supporting_information/mix_dev_exp_res_ecs/DMC+HEXANE.png
- supporting_information/mix_dev_exp_res_ecs/DMC+IOCTANE.png
- supporting_information/mix_dev_exp_res_ecs/DMC+METHANOL.png
- supporting_information/mix_dev_exp_res_ecs/DMC+OCTANE.png
- supporting_information/mix_dev_exp_res_ecs/DMC+PXYLENE.png
- supporting_information/mix_dev_exp_res_ecs/DME+NITROGEN.png
- supporting_information/mix_dev_exp_res_ecs/EBENZENE+ETHANOL.png
- supporting_information/mix_dev_exp_res_ecs/EBENZENE+ETHYLENE.png
- supporting_information/mix_dev_exp_res_ecs/EBENZENE+HEPTANE.png
- supporting_information/mix_dev_exp_res_ecs/EBENZENE+HEXANE.png
- supporting_information/mix_dev_exp_res_ecs/EBENZENE+METHANOL.png
- supporting_information/mix_dev_exp_res_ecs/EBENZENE+TOLUENE.png
- supporting_information/mix_dev_exp_res_ecs/EGLYCOL+ETHANOL.png
- supporting_information/mix_dev_exp_res_ecs/EGLYCOL+MEA.png
- supporting_information/mix_dev_exp_res_ecs/EGLYCOL+METHANOL.png
- supporting_information/mix_dev_exp_res_ecs/EGLYCOL+R134A.png
- supporting_information/mix_dev_exp_res_ecs/EGLYCOL+WATER.png
- supporting_information/mix_dev_exp_res_ecs/ETHANE+ETHANOL.png
- supporting_information/mix_dev_exp_res_ecs/ETHANE+ETHYLENE.png
- supporting_information/mix_dev_exp_res_ecs/ETHANE+HEPTANE.png
- supporting_information/mix_dev_exp_res_ecs/ETHANE+HEXANE.png
- supporting_information/mix_dev_exp_res_ecs/ETHANE+HYDROGEN.png
- supporting_information/mix_dev_exp_res_ecs/ETHANE+METHANE.png
- supporting_information/mix_dev_exp_res_ecs/ETHANE+METHANOL.png
- supporting_information/mix_dev_exp_res_ecs/ETHANE+OCTANE.png
- supporting_information/mix_dev_exp_res_ecs/ETHANE+PROPANE.png
- supporting_information/mix_dev_exp_res_ecs/ETHANOL+HEPTANE.png
- supporting_information/mix_dev_exp_res_ecs/ETHANOL+HEXANE.png
- supporting_information/mix_dev_exp_res_ecs/ETHANOL+IOCTANE.png
- supporting_information/mix_dev_exp_res_ecs/ETHANOL+METHANOL.png
- supporting_information/mix_dev_exp_res_ecs/ETHANOL+MXYLENE.png
- supporting_information/mix_dev_exp_res_ecs/ETHANOL+OCTANE.png
- supporting_information/mix_dev_exp_res_ecs/ETHANOL+OXYLENE.png
- supporting_information/mix_dev_exp_res_ecs/ETHANOL+PENTANE.png
- supporting_information/mix_dev_exp_res_ecs/ETHANOL+PXYLENE.png
- supporting_information/mix_dev_exp_res_ecs/ETHANOL+R150.png
- supporting_information/mix_dev_exp_res_ecs/ETHANOL+TOLUENE.png
- supporting_information/mix_dev_exp_res_ecs/ETHANOL+WATER.png
- supporting_information/mix_dev_exp_res_ecs/ETHYLENE+AMMONIA.png
- supporting_information/mix_dev_exp_res_ecs/ETHYLENE+IOCTANE.png
- supporting_information/mix_dev_exp_res_ecs/ETHYLENE+METHANE.png
- supporting_information/mix_dev_exp_res_ecs/HELIUM+HYDROGEN.png
- supporting_information/mix_dev_exp_res_ecs/HELIUM+KRYPTON.png
- supporting_information/mix_dev_exp_res_ecs/HELIUM+NEON.png
- supporting_information/mix_dev_exp_res_ecs/HELIUM+NITROGEN.png
- supporting_information/mix_dev_exp_res_ecs/HELIUM+OXYGEN.png
- supporting_information/mix_dev_exp_res_ecs/HELIUM+SF6.png
- supporting_information/mix_dev_exp_res_ecs/HELIUM+WATER.png
- supporting_information/mix_dev_exp_res_ecs/HEPTANE+HEXANE.png
- supporting_information/mix_dev_exp_res_ecs/HEPTANE+IOCTANE.png
- supporting_information/mix_dev_exp_res_ecs/HEPTANE+METHANE.png
- supporting_information/mix_dev_exp_res_ecs/HEPTANE+METHANOL.png
- supporting_information/mix_dev_exp_res_ecs/HEPTANE+NITROGEN.png
- supporting_information/mix_dev_exp_res_ecs/HEPTANE+NONANE.png
- supporting_information/mix_dev_exp_res_ecs/HEPTANE+OCTANE.png
- supporting_information/mix_dev_exp_res_ecs/HEPTANE+OXYLENE.png
- supporting_information/mix_dev_exp_res_ecs/HEPTANE+PENTANE.png
- supporting_information/mix_dev_exp_res_ecs/HEPTANE+PROPANE.png
- supporting_information/mix_dev_exp_res_ecs/HEPTANE+PXYLENE.png
- supporting_information/mix_dev_exp_res_ecs/HEPTANE+SO2.png
- supporting_information/mix_dev_exp_res_ecs/HEPTANE+TOLUENE.png
- supporting_information/mix_dev_exp_res_ecs/HEXANE+C6F14.png
- supporting_information/mix_dev_exp_res_ecs/HEXANE+IOCTANE.png
- supporting_information/mix_dev_exp_res_ecs/HEXANE+METHANE.png
- supporting_information/mix_dev_exp_res_ecs/HEXANE+METHANOL.png
- supporting_information/mix_dev_exp_res_ecs/HEXANE+MSTEARAT.png
- supporting_information/mix_dev_exp_res_ecs/HEXANE+MXYLENE.png
- supporting_information/mix_dev_exp_res_ecs/HEXANE+NONANE.png
- supporting_information/mix_dev_exp_res_ecs/HEXANE+OCTANE.png
- supporting_information/mix_dev_exp_res_ecs/HEXANE+OXYLENE.png
- supporting_information/mix_dev_exp_res_ecs/HEXANE+PENTANE.png
- supporting_information/mix_dev_exp_res_ecs/HEXANE+PXYLENE.png
- supporting_information/mix_dev_exp_res_ecs/HEXANE+TOLUENE.png
- supporting_information/mix_dev_exp_res_ecs/HYDROGEN+METHANE.png
- supporting_information/mix_dev_exp_res_ecs/HYDROGEN+NEON.png
- supporting_information/mix_dev_exp_res_ecs/HYDROGEN+NITROGEN.png
- supporting_information/mix_dev_exp_res_ecs/HYDROGEN+OXYGEN.png
- supporting_information/mix_dev_exp_res_ecs/HYDROGEN+PROPYLEN.png
- supporting_information/mix_dev_exp_res_ecs/IOCTANE+MXYLENE.png
- supporting_information/mix_dev_exp_res_ecs/IOCTANE+NONANE.png
- supporting_information/mix_dev_exp_res_ecs/IOCTANE+OCTANE.png
- supporting_information/mix_dev_exp_res_ecs/IOCTANE+OXYLENE.png
- supporting_information/mix_dev_exp_res_ecs/IOCTANE+PXYLENE.png
- supporting_information/mix_dev_exp_res_ecs/IOCTANE+TOLUENE.png
- supporting_information/mix_dev_exp_res_ecs/KRYPTON+METHANE.png
- supporting_information/mix_dev_exp_res_ecs/KRYPTON+NEON.png
- supporting_information/mix_dev_exp_res_ecs/KRYPTON+NITROGEN.png
- supporting_information/mix_dev_exp_res_ecs/KRYPTON+R14.png
[truncated: 1,164 more entries]
