# Supplementary material for: Entropy Scaling of Viscosity IV—Application to 124 Industrially Important Fluids
Source: J Chem Eng Data. 2025 Jan 10;70(2):727–42. doi: 10.1021/acs.jced.4c00451 (PMC11831593; doi:10.1021/acs.jced.4c00451)
Supplement: Supplementary file 1 — je4c00451_si_001.zip [file je4c00451_si_001.zip › supporting_information/code_SI/main.py]

import CoolProp.CoolProp as CP
import numpy as np
import sys
import pandas as pd

def get_paramters(AllMaterial):

    Dilute_gas_viscosity = pd.read_csv("Dilute_gas_viscosity.txt", skipinitialspace=True,  header=1, delimiter=';')
    RES_Parameter = pd.read_csv("RES_Parameter.txt", delim_whitespace=True, header=0, skipinitialspace=True)
    Len_all = len(Dilute_gas_viscosity['Material'])

    if isinstance(AllMaterial,str):
        nfluid = 1
    else:
        nfluid = len(AllMaterial)

    parameter_N = np.zeros((nfluid,4))
    vis0_N = np.zeros((nfluid,5))
    group_n = np.zeros(nfluid)
    xita = np.zeros(nfluid)
    for ifluid in range(nfluid): # np.array([24]): #
        if isinstance(AllMaterial,str):
            material = AllMaterial
        else:
            material = AllMaterial[ifluid]
        for ii in range(Len_all):
            if material.upper() == Dilute_gas_viscosity['Material'][ii].upper():
                if Dilute_gas_viscosity['Material'][ii].upper() != RES_Parameter['Material'][ii].upper():
                    print(material + ' are not the same in Fluid_Constants.txt and RES_Parameter.txt')
                    sys.exit()

                vis0_N[ifluid, :] = [Dilute_gas_viscosity['n0'][ii], Dilute_gas_viscosity['n1'][ii],Dilute_gas_viscosity['n2'][ii], Dilute_gas_viscosity['n3'][ii], Dilute_gas_viscosity['n4'][ii]]
                group_n[ifluid] = RES_Parameter['GroupN'][ii]
                xita[ifluid] = RES_Parameter['xita'][ii]
                if RES_Parameter['ind_fit'][ii] == 1:
                    parameter_N[ifluid, :] = [RES_Parameter['n1_ind'][ii], RES_Parameter['n2_ind'][ii],RES_Parameter['n3_ind'][ii], RES_Parameter['n4_ind'][ii]]
                    xita[ifluid] = 1
                else:
                    parameter_N[ifluid,:] = [RES_Parameter['n1_glb'][ii],RES_Parameter['n2_glb'][ii],RES_Parameter['n3_glb'][ii],RES_Parameter['n4_glb'][ii]]
                break
            if ii == Len_all - 1:
                print(material + ' not found in data/Fluid_Constants.txt')
                sys.exit()
    return vis0_N, parameter_N, xita, group_n


def vis_dilute_gas_fast(vis0_n, T_K):
    ncomp = np.size(vis0_n,0)
    vis0 = np.zeros(ncomp)
    for icomp in range(ncomp):
        vis0[icomp] = (vis0_n[icomp][0] * T_K**4 + vis0_n[icomp][1] * T_K**3 + vis0_n[icomp][2] * T_K**2 + vis0_n[icomp][3]* T_K + vis0_n[icomp][4]) * 1e-6
    return vis0

def vis_dilute_gas_bin_wilke_fast(vis0, mass, mf):
    fai00 = 1
    fai11 = 1
    fai01 = (1 + np.sqrt(vis0[0] / vis0[1]) * (mass[1] / mass[0]) ** (1 / 4)) ** 2 / np.sqrt(8 * (1 + mass[0] / mass[1]))
    fai10 = (1 + np.sqrt(vis0[1] / vis0[0]) * (mass[0] / mass[1]) ** (1 / 4)) ** 2 / np.sqrt(8 * (1 + mass[1] / mass[0]))
    sum0 = mf[0] * fai00 + mf[1] * fai01
    sum1 = mf[0] * fai10 + mf[1] * fai11
    vis_mix = mf[0] * vis0[0] / sum0 + mf[1] * vis0[1] / sum1
    return vis_mix


def s_plus_eta_plus(x, n1, n2, n3, c):
    return n1 * (x/c)**1.8 + n2 * (x/c)**2.4 + n3 * (x/c)**2.8


def viscosity_RES(fluid, MoleFrac, p_Pa, T_K):

    xitapower = np.array([1.8, 2.4, 2.8])
    R, kB = [8.314462618, 1.380649e-23]
    N_A = R / kB
    TheEOS = "REFPROP"
    vis0_N, Parameter_N, Xita, Group_N = get_paramters(fluid)

    if isinstance(fluid,str):
        Purefluid = True
        fluid_ref = fluid
    else:
        Purefluid = False
        Ncomp = len(fluid)
        fluid_ref = fluid[0]
        for ii in range(1, Ncomp):
            fluid_ref = fluid_ref +'&'+fluid[ii]

    AS = CP.AbstractState(TheEOS, fluid_ref)
    if not Purefluid:
        AS.set_mole_fractions(MoleFrac)
    AS.update(CP.PT_INPUTS, p_Pa, T_K)
    MoleMass = AS.molar_mass()
    S_resi = AS.smolar_residual()
    S_plus = - S_resi / R
    rho = AS.rhomass()
    rhoN = rho / MoleMass * N_A
    mass_kg = MoleMass / N_A

    if Purefluid:
        try:
            vis0 = CP.PropsSI('V', 'T', T_K, 'P', 1e-9, TheEOS + '::' + fluid)
        except:
            vis0 = vis_dilute_gas_fast(vis0_N, T_K)
        if p_Pa == 0:
            return vis0, rho, S_resi, Group_N
        vis_plus_calc = np.exp(s_plus_eta_plus(S_plus, Parameter_N[0,0], Parameter_N[0,1], Parameter_N[0,2], Xita)) - 1
    else:
        Ncomp = len(fluid)
        MoleMass_pure = np.zeros(Ncomp)
        mass_kg_pure = np.zeros(Ncomp)
        para_n = np.zeros(3)
        for icomp in range(Ncomp):
            MoleMass_pure[icomp] = CP.PropsSI('molemass', 'T', 0, 'p', 0, TheEOS + '::' + fluid[icomp])
            mass_kg_pure[icomp] = MoleMass_pure[icomp] / N_A
            for ii in range(3):
                para_n[ii] += MoleFrac[icomp] * Parameter_N[icomp, ii] / (Xita[icomp]**xitapower[ii])
        vis_pure0 = vis_dilute_gas_fast(vis0_N,T_K)
        vis0 = vis_dilute_gas_bin_wilke_fast(vis_pure0, mass_kg_pure, MoleFrac)
        if p_Pa == 0:
            return vis0, rho, S_resi, Group_N
        vis_plus_calc = np.exp(s_plus_eta_plus(S_plus, para_n[0], para_n[1], para_n[2], 1)) - 1
    vis_res = (vis_plus_calc / S_plus ** (2 / 3)) * (rhoN ** (2 / 3) * (mass_kg * kB * T_K) ** (1 / 2)) + vis0
    return vis_res, rho, S_resi, Group_N


if __name__ == '__main__':

    # # # # # #  Sample code for pure fluid and for table S5 in the supporting information.
    #  prepare output file
    FID_pure = open('Samples_pure_fluids_output.txt', "w")
    FID_pure.write("           Material        T/K      p/MPa    den/kg/m3  s_resi/JmolK  vis_exp/uPas vis_res vis_REF \n")
    # read sample file of pure fluid
    PureData = pd.read_csv("Samples_pure_fluids_input.txt", delim_whitespace=True, header=0, skipinitialspace=True)
    #  calculation for each pure fluid
    for ifluid in range(len(PureData['Material'])):
        # get input values and parameters
        p_Pa = PureData['p/MPa'][ifluid] * 1000000
        T_K = PureData['T/K'][ifluid]
        #  viscosity in REFPROP
        try:
            TheEOS = "REFPROP"
            AS = CP.AbstractState(TheEOS, PureData['Material'][ifluid])
            AS.update(CP.PT_INPUTS, p_Pa, T_K)
            vis_REF = AS.viscosity()
        except:
            vis_REF = 0
        # viscosity using RES model
        vis_res, rho, S_resi, Group_N = viscosity_RES(PureData['Material'][ifluid], 1, p_Pa, T_K)
        #  save file
        FID_pure.write("%21s  %8.3f %11.6e %10.3f %10.3f %10.3f %10.3f %10.3f \n" % (PureData['Material'][ifluid], T_K, p_Pa*1e-6, rho, S_resi,
                                                                                     PureData['vis_exp/uPas'][ifluid], vis_res*1e6, vis_REF*1e6))


    # # # # # #  Sample code for fluid mixtures and for table S7 in the supporting information.
    #  prepare output file
    FID_bin = open('Samples_binaries_output.txt', "w")
    FID_bin.write("            Comp1          Comp2    GroupN1 N2    MF1       MF2      T/K    p/MPa  den/kg/m3  s_resi/JmolK  vis_exp/uPas vis_res   vis_REF \n")
    # read sample file of binary
    BinaryData = pd.read_csv("Samples_binaries_input.txt", delim_whitespace=True, header=0, skipinitialspace=True)
    for imix in range(len(BinaryData['Comp1'])):
        # get input values and parameters
        Mixture = [BinaryData['Comp1'][imix], BinaryData['Comp2'][imix]]
        MoleFrac = [BinaryData['MF1'][imix], BinaryData['MF2'][imix]]
        p_Pa = BinaryData['p/MPa'][imix] *1e6
        T_K = BinaryData['T/K'][imix]
        #  viscosity in REFPROP
        try:
            TheEOS = "REFPROP"
            AS = CP.AbstractState(TheEOS, Mixture[0]+'&'+Mixture[1])
            AS.set_mole_fractions(MoleFrac)
            AS.update(CP.PT_INPUTS, p_Pa, T_K)
            vis_REF = AS.viscosity()
        except:
            vis_REF = 0
        # viscosity using RES model
        vis_res, rho, S_resi, Group_N = viscosity_RES(Mixture,MoleFrac, p_Pa, T_K)
        #  save file
        FID_bin.write("%17s %17s %4.0f %4.0f %8.6f %8.6f %8.3f %10.6f %8.3f %8.3f %14.3f %10.3f %10.3f  \n" % (
                BinaryData['Comp1'][imix], BinaryData['Comp2'][imix], Group_N[0], Group_N[1],
                BinaryData['MF1'][imix], BinaryData['MF2'][imix], BinaryData['T/K'][imix], 
                BinaryData['p/MPa'][imix],rho, S_resi, BinaryData['vis_exp/uPas'][imix],vis_res*1e6, vis_REF*1e6))
