# Supplementary material for: Entropy Scaling of Viscosity IV—Application to 124 Industrially Important Fluids
Source: J Chem Eng Data. 2025 Jan 10;70(2):727–42. doi: 10.1021/acs.jced.4c00451 (PMC11831593; doi:10.1021/acs.jced.4c00451)
Supplement: Supplementary file 1 — je4c00451_si_001.zip [file je4c00451_si_001.zip › supporting_information/code_SI/Samples_binaries_input.txt]

            Comp1          Comp2    MF1       MF2      T/K    p/MPa   vis_exp/uPas
 22DIMETHYLBUTANE               C12 0.099500 0.900500  298.000   0.101325       1264.000  
   3METHYLPENTANE               C16 0.107100 0.892900  298.000   0.101325       2635.000  
          ACETONE           BENZENE 0.092000 0.908000  298.136   0.101000        557.000  
          ACETONE          CYCLOHEX 0.091000 0.909000  307.342   0.101325        662.000  
          ACETONE           EGLYCOL 0.874200 0.125800  293.150   0.101325        439.000  
          ACETONE           HEPTANE 0.079500 0.920500  295.995   0.101300        385.000  
          ACETONE               SO2 0.951341 0.048659  298.136   0.101000        312.000  
          ACETONE             WATER 0.992000 0.008000  293.138   0.101000        321.000  
            ARGON            HELIUM 0.763000 0.237000  298.136   9.807000         25.000  
            ARGON          NITROGEN 0.719000 0.281000  298.136   9.807000         24.000  
           BUTANE           METHANE 0.606000 0.394000  277.592   8.372720        106.000  
            C1CC6          CYCLOHEX 0.900400 0.099600  303.150   0.101000        642.000  
              C22            DECANE 0.201000 0.799000  303.200   0.101300       1470.000  
              CO2           MOLEATE 0.999837 0.000163  313.150  11.500000         52.000  
              DEA           EGLYCOL 0.004879 0.995121  297.994   0.101300      17270.000  
           DECANE           METHANE 0.868000 0.132000  289.996   3.565407        803.000  
          EGLYCOL             WATER 0.996600 0.003400  298.144   0.101000      16940.000  
