# Supplementary material for: Entropy Scaling of Viscosity IV—Application to 124 Industrially Important Fluids
Source: J Chem Eng Data. 2025 Jan 10;70(2):727–42. doi: 10.1021/acs.jced.4c00451 (PMC11831593; doi:10.1021/acs.jced.4c00451)
Supplement: Supplementary file 1 — je4c00451_si_001.zip [file je4c00451_si_001.zip › supporting_information/code_SI/Samples_pure_fluids_input.txt]

           Material        T/K      p/MPa    vis_exp/uPas 
          13BUTADIENE   220.000 9.259000e-03     394.000 
              1BUTENE   188.150 9.990000e-04     494.000 
     22DIMETHYLBUTANE   303.150 1.000000e+02     999.900 
     23DIMETHYLBUTANE   313.150 8.825985e+01     612.000 
       3METHYLPENTANE   313.150 8.825985e+01     507.000 
              ACETONE   281.005 1.392200e-02     363.800 
            ACETYLENE   313.130 1.013250e-01      10.670 
              AMMONIA   208.160 1.560000e-02     431.400 
                ARGON   104.510 4.660000e-01     163.000 
              BENZENE   280.815 5.375000e-03     789.000 
               BUTANE   140.014 1.516100e+00    1952.400 
                  C11   263.158 3.000000e-06    2163.000 
                  C12   283.148 5.000000e-06    1812.000 
                  C16   293.138 1.000000e-06    3451.000 
                C1CC6   273.150 1.629000e-03     991.000 
                  C22   353.050 9.800000e-02    2367.000 
             C2BUTENE   198.150 1.175000e-03     575.000 
                C5F12   298.150 8.631100e-02     460.000 
                C6F14   298.150 2.941400e-02     700.000 
                 CF3I   338.150 1.330281e+00     199.600 
             CHLORINE   196.650 9.756000e-03     729.000 
        CHLOROBENZENE   288.141 8.770000e-04     844.000 
                   CO   593.520 1.374990e-01      29.200 
                  CO2   220.009 5.999560e-01     240.000 
             CYCLOHEX   293.138 1.034800e-02     979.000 
             CYCLOPEN   273.150 1.424400e-02     555.000 
             CYCLOPRO   313.150 1.064359e+00     113.000 
                   D2    24.000 1.117160e-01      27.600 
                  D2O   473.110 1.547420e+00     152.500 
                   D4   298.200 1.013200e-01    2187.000 
                   D5   292.200 1.200000e-05    4208.000 
                  DEA   313.130 1.000000e-06  191500.000 
               DECANE   253.166 4.000000e-06    1930.000 
                  DEE   280.316 3.435400e-02     266.000 
                  DMC   282.273 3.046000e-03     713.800 
                  DME   243.150 8.036500e-02     221.690 
             EBENZENE   273.560 2.690000e-04     869.000 
              EGLYCOL   318.150 6.300000e-05    6293.300 
               ETHANE   624.660 1.115320e-01      17.870 
              ETHANOL   280.306 2.615000e-03    1532.800 
             ETHYLENE   333.834 1.013250e-01      11.500 
        ETHYLENEOXIDE   223.350 4.404000e-03     577.000 
             FLUORINE    69.200 1.039100e-02     414.000 
                  H2S   261.650 7.253010e-01     169.000 
                  HCL   240.750 9.960670e-01     154.000 
               HELIUM   293.160 6.263900e+00      19.560 
              HEPTANE   273.100 1.522000e-03     519.000 
               HEXANE   233.032 4.500000e-04     633.000 
             HYDROGEN   150.014 1.124578e+02      14.700 
              IBUTENE   190.000 1.218000e-03     616.000 
              IHEXANE   313.150 8.825985e+01     480.000 
              IOCTANE   278.147 2.325000e-03     607.700 
             IPENTANE   303.143 1.470600e+02     593.000 
             ISOBUTAN   120.013 3.282400e+00    6471.300 
              KRYPTON   210.010 8.947000e+00      85.250 
                  MDM   268.150 5.300000e-05    1255.000 
                  MEA   293.138 1.013250e-01   24810.000 
              METHANE   593.840 1.533060e-01      19.240 
             METHANOL   276.918 5.132000e-03     761.000 
             MLINOLEA   293.150 1.000000e-06    4798.000 
             MLINOLEN   278.150 1.000000e-06    6361.200 
                   MM   293.150 4.304000e-03     592.000 
              MOLEATE   303.150 1.000000e-06    4880.000 
             MPALMITA   353.129 1.013250e-01    2000.000 
             MSTEARAT   313.150 1.000000e-06    4740.000 
              MXYLENE   273.150 2.250000e-04     800.000 
                  N2O   398.150 2.278000e+01      37.790 
                 NEON    24.695 4.566400e-02     170.000 
             NEOPENTN   363.023 1.013250e-01       8.250 
                  NF3   325.000 3.024600e+00      20.010 
             NITROGEN    66.200 2.134100e-02     247.000 
               NONANE   273.150 1.013250e-01     968.990 
               OCTANE   273.380 3.980000e-04     700.000 
               OXYGEN  1962.460 1.013250e-01      76.290 
              OXYLENE   350.603 1.147100e-02     420.000 
              PENTANE   153.167 1.000000e-06    2310.000 
              PROPANE    86.600 1.000000e-06    9880.000 
             PROPYLEN    88.700 1.000000e-06   14460.000 
       PROPYLENEOXIDE   273.150 2.434700e-02     410.000 
              PROPYNE   313.130 8.787040e-01       9.250 
              PXYLENE   288.141 6.480000e-04     692.000 
                  R11   209.080 9.320000e-04    1404.000 
                 R113   263.092 9.042000e-03    1120.000 
                 R114   283.678 1.311710e-01     423.700 
                 R115   198.591 1.495500e-02     786.000 
                 R116   375.000 2.785400e+00      18.990 
                  R12   201.691 1.117600e-02     612.400 
             R1224YDZ   304.010 1.004000e+00     266.350 
                 R123   292.995 7.523100e-02     454.000 
             R1233ZDE   243.150 2.000000e-01     532.500 
              R1234YF   257.450 6.850000e-01     257.000 
             R1234ZEE   301.650 9.900000e-01     192.600 
                 R124   120.000 1.000000e-06   42440.000 
                 R125   176.000 3.995000e-03    1099.000 
                  R13   191.912 1.027260e-01     319.700 
            R1336MZZZ   313.840 5.140000e-01     303.640 
                R134A   273.150 2.930960e-01     269.800 
                  R14   233.158 5.000000e+00      44.690 
                R141B   273.150 2.812600e-02     546.700 
                R142B   242.275 3.826300e-02     503.000 
                R143A   273.150 6.202920e-01     157.900 
                 R150   273.460 2.855000e-03    1121.100 
                R152A   200.221 2.642540e-01     590.700 
                 R161   369.250 1.743000e+00      14.130 
                  R21   292.965 1.070000e+00     412.300 
                 R218   126.014 1.080000e+00   13900.000 
                  R22   200.671 1.744100e-02     512.800 
               R227EA   248.147 6.867600e-02     472.000 
                  R23   273.160 5.000000e+00     106.000 
               R236EA   262.138 4.757000e-02     665.800 
               R236FA   262.139 6.705100e-02     460.000 
               R245CA   248.544 9.016000e-03    1275.600 
               R245FA   250.089 1.656000e-02     856.600 
                  R32   231.800 1.669730e-01     243.400 
                  R40   253.166 1.202950e-01     309.000 
                  R41   303.150 4.303436e+00      11.010 
                RC318   235.447 2.194500e-02    1070.000 
             RE245FA2   250.000 8.280000e-03     856.200 
             RE347MCC   296.150 6.621800e-02     471.000 
                  SF6   233.158 3.412620e-01     355.900 
                  SO2   258.150 8.068600e-02     434.000 
              TOLUENE   351.223 3.638600e-02     326.700 
                WATER   278.617 9.020000e-04    1492.900 
                XENON   289.584 5.822232e+00      47.460 
