# Supplementary material for: Entropy Scaling of Viscosity IV—Application to 124 Industrially Important Fluids
Source: J Chem Eng Data. 2025 Jan 10;70(2):727–42. doi: 10.1021/acs.jced.4c00451 (PMC11831593; doi:10.1021/acs.jced.4c00451)
Supplement: Supplementary file 1 — je4c00451_si_001.zip [file je4c00451_si_001.zip › supporting_information/Data_evaluation_mix.txt]

                                Material    N_source    GroupN_1     GroupN_2   N_tot    N_use     N_limit     N_phase      N_dev    N_esc_fail
                    22DIMETHYLBUTANE+C12          1          3          5         11         11          0          0          0          0
                    22DIMETHYLBUTANE+C16          1          3          5         11          6          0          0          5          0
                    23DIMETHYLBUTANE+C12          1          3          5         11         11          0          0          0          0
                    23DIMETHYLBUTANE+C16          1          3          5         11         11          0          0          0          0
                      3METHYLPENTANE+C16          1          5          5         11         10          0          0          1          0
                         ACETONE+BENZENE          6          4          4        139        139          0          0          0          0
                   ACETONE+CHLOROBENZENE          1          4          4          6          6          0          0          0          0
                        ACETONE+CYCLOHEX          2          4          3         47         47          0          0          0          0
                        ACETONE+CYCLOPEN          1          4          3         39         39          0          0          0          0
                         ACETONE+EGLYCOL          1          4          7         14         14          0          0          0          0
                         ACETONE+ETHANOL          4          4          7         82         82          0          0          0         72
                         ACETONE+HEPTANE          1          4          5         17         17          0          0          0          0
                          ACETONE+HEXANE          1          4          5         10         10          0          0          0          0
                         ACETONE+IOCTANE          2          4          5         76         76          0          0          0          0
                        ACETONE+METHANOL          2          4          7         52         52          0          0          0         41
                         ACETONE+PXYLENE          1          4          4          8          8          0          0          0          0
                             ACETONE+R21          1          4          3         15         14          1          0          0          0
                             ACETONE+SO2          1          4          2         12         12          0          0          0          0
                         ACETONE+TOLUENE          4          4          4        132        132          0          0          0          0
                           ACETONE+WATER          9          4          8        259        206          0          0         53        215
                      ACETYLENE+HYDROGEN          1          3          1         40         40          0          0          0          0
                       ACETYLENE+METHANE          1          3          2         20         20          0          0          0          0
                      ACETYLENE+PROPYLEN          1          3          4         20         20          0          0          0          0
                           AMMONIA+ARGON          1          7          2        131        131          0          0          0          0
                        AMMONIA+ETHYLENE          1          7          3         32          8         24          0          0          0
                        ETHYLENE+AMMONIA          1          3          7         20          2         18          0          0          0
                        AMMONIA+HYDROGEN          2          7          1         66         18         48          0          0          0
                        AMMONIA+NITROGEN          1          7          2         28         28          0          0          0          0
                          AMMONIA+OXYGEN          1          7          2         21         21          0          0          0          0
                           AMMONIA+WATER          1          7          8         30         30          0          0          0         25
                               ARGON+CO2          3          2          3        184        184          0          0          0          6
                          ARGON+ETHYLENE          1          2          3         11         11          0          0          0          0
                            ARGON+HELIUM          4          2          1        377        368          9          0          0          0
                          ARGON+HYDROGEN          1          2          1          9          9          0          0          0          0
                           ARGON+KRYPTON          1          2          2         28         28          0          0          0          0
                              ARGON+NEON          2          2          2        106        106          0          0          0          0
                          ARGON+NITROGEN          2          2          2        279        279          0          0          0          0
                               ARGON+R23          1          2          3          3          3          0          0          0          0
                               ARGON+R40          1          2          3         12         12          0          0          0          0
                               ARGON+R41          1          2          3          2          2          0          0          0          0
                             BENZENE+C12          4          4          5         58         58          0          0          0          0
                             BENZENE+C16          3          4          5         42         42          0          0          0          0
                           BENZENE+C1CC6          2          4          3         44         44          0          0          0          0
                   BENZENE+CHLOROBENZENE          4          4          4        142        128          0          0         14          0
                        BENZENE+CYCLOHEX         21          4          3        591        590          1          0          0          0
                          BENZENE+DECANE          3          4          5         23         23          0          0          0          0
                             BENZENE+DEE          6          4          3         51         51          0          0          0          0
                        BENZENE+EBENZENE          7          4          4        400        372          0         25          3          0
                          BENZENE+ETHANE          1          4          3         25         25          0          0          0          0
                         BENZENE+ETHANOL         11          4          7        168        162          1          1          4        135
                         BENZENE+HEPTANE          7          4          5        344        329          0         15          0          0
                          BENZENE+HEXANE         12          4          5        189        176          0         13          0          0
                         BENZENE+IOCTANE          1          4          5         11         11          0          0          0          0
                         BENZENE+METHANE          1          4          2         30         30          0          0          0          0
                        BENZENE+METHANOL          7          4          7        150        150          0          0          0        116
                         BENZENE+MXYLENE          1          4          4         33         33          0          0          0          0
                          BENZENE+OCTANE          2          4          5         43         43          0          0          0          0
                         BENZENE+OXYLENE          3          4          4        101        100          1          0          0          0
                         BENZENE+PENTANE          1          4          3          9          9          0          0          0          0
                         BENZENE+PXYLENE          5          4          4        119        114          5          0          0          0
                            BENZENE+R150          4          4          3         42         40          2          0          0          0
                             BENZENE+SO2          1          4          2          9          9          0          0          0          0
                         BENZENE+TOLUENE         14          4          4        539        509          8         22          0          0
                           BUTANE+HEXANE          1          3          5          9          9          0          0          0          0
                          BUTANE+METHANE          4          3          2        197        197          0          0          0          0
                           BUTANE+OCTANE          1          3          5         10         10          0          0          0          0
                                 C11+C12          1          5          5         11         11          0          0          0          0
                                 C11+C16          1          5          5         11         11          0          0          0          0
                              C11+DECANE          1          5          5         11         11          0          0          0          0
                             C11+HEPTANE          1          5          5         11         11          0          0          0          0
                              C11+HEXANE          1          5          5         11         11          0          0          0          0
                              C11+NONANE          1          5          5         11         11          0          0          0          0
                              C11+OCTANE          1          5          5         11         11          0          0          0          0
                             C11+PENTANE          1          5          3         11         11          0          0          0          0
                                 C12+C16          1          5          5         11         11          0          0          0          0
                               C12+C1CC6          1          5          3         33         33          0          0          0          0
                            C12+CYCLOHEX          3          5          3        148         42         33          0         73          0
                              C12+DECANE          1          5          5         11         11          0          0          0          0
                                 C12+DMC          1          5          3         10         10          0          0          0          0
                             C12+HEPTANE          2          5          5         17         17          0          0          0          0
                              C12+HEXANE          5          5          5         88         72         15          1          0          0
                             C12+IHEXANE          1          5          5         11         11          0          0          0          0
                             C12+IOCTANE          2          5          5         43         30         13          0          0          0
                             C12+MXYLENE          1          5          4        101         77         24          0          0          0
                              C12+NONANE          1          5          5         11         11          0          0          0          0
                              C12+OCTANE          3          5          5        151         99         52          0          0          0
                             C12+PENTANE          1          5          3         11         11          0          0          0          0
                            C16+CYCLOHEX          3          5          3        426        199         47          0        180          0
                              C16+DECANE          2          5          5         65         51         14          0          0          0
                            C16+EBENZENE          1          5          4         88         88          0          0          0          0
                             C16+HEPTANE          4          5          5         32         32          0          0          0          0
                              C16+HEXANE          3          5          5        277        161        100         12          4          0
                             C16+IHEXANE          1          5          5         11         11          0          0          0          0
                             C16+IOCTANE          2          5          5         25         25          0          0          0          0
                              C16+NONANE          1          5          5         11         11          0          0          0          0
                              C16+OCTANE          3          5          5         46         46          0          0          0          0
                             C16+PENTANE          1          5          3         11         11          0          0          0          0
                             C16+TOLUENE          1          5          4         83         83          0          0          0          0
                          C1CC6+CYCLOHEX          1          3          3         11         11          0          0          0          0
                            C1CC6+DECANE          2          3          5         63         63          0          0          0          0
                           C1CC6+ETHANOL          3          3          7        110        110          0          0          0         98
                           C1CC6+HEPTANE          3          3          5        225        225          0          0          0          0
                            C1CC6+HEXANE          3          3          5         74         74          0          0          0          0
                           C1CC6+IOCTANE          2          3          5         44         44          0          0          0          0
                           C1CC6+METHANE          1          3          2        101         84         17          0          0          0
                            C1CC6+NONANE          2          3          5         63         63          0          0          0          0
                            C1CC6+OCTANE          3          3          5         72         72          0          0          0          0
                           C1CC6+PENTANE          1          3          3         30         30          0          0          0          0
                           C1CC6+PXYLENE          1          3          4         33         33          0          0          0          0
                           C1CC6+TOLUENE          1          3          4         33         33          0          0          0          0
                              C22+DECANE          1          6          5         20         20          0          0          0          0
                             C22+HEPTANE          1          6          5         25         22          0          0          3          0
                               CO2+C6F14          1          3          5          7          3          2          0          2          0
                            HEXANE+C6F14          1          5          5         23         23          0          0          0          0
                  CHLOROBENZENE+CYCLOHEX          1          4          3         22         22          0          0          0          0
                    CHLOROBENZENE+DECANE          1          4          5         22         22          0          0          0          0
                       CHLOROBENZENE+DMC          2          4          3        154        154          0          0          0          0
                    CHLOROBENZENE+HEXANE          1          4          5         44         44          0          0          0          0
                  CHLOROBENZENE+METHANOL          1          4          7         33         28          0          0          5         27
                   CHLOROBENZENE+MXYLENE          1          4          4         22         22          0          0          0          0
                      CHLOROBENZENE+R150          1          4          3         36         36          0          0          0          0
                   CHLOROBENZENE+TOLUENE          3          4          4        132        132          0          0          0          0
                             CO+HYDROGEN          1          2          1         26         26          0          0          0          0
                              CO2+DECANE          4          3          5        107        100          0          7          0          0
                              CO2+ETHANE          1          3          3        206        198          0          8          0          0
                             CO2+ETHANOL          2          3          7         72         19         45          2          6         53
                              CO2+HELIUM          1          3          1         10         10          0          0          0          0
                             CO2+HEPTANE          2          3          5         68         67          0          1          0          0
                            CO2+HYDROGEN          3          3          1         31         31          0          0          0          0
                             CO2+KRYPTON          2          3          2         52         52          0          0          0          0
                             CO2+METHANE          3          3          2         80         80          0          0          0          0
                            CO2+METHANOL          1          3          7         11          6          2          0          3         11
                             CO2+MOLEATE          1          3          6         34         34          0          0          0          0
                            CO2+NITROGEN          3          3          2        115        115          0          0          0          0
                              CO2+OXYGEN          1          3          2          9          9          0          0          0          0
                                 CO2+R40          1          3          3         24         24          0          0          0          0
                                 CO2+SO2          1          3          2         24         24          0          0          0          0
                               CO2+WATER          4          3          8        134        124         10          0          0        123
                       CYCLOHEX+CYCLOPEN          1          3          3         11         11          0          0          0          0
                         CYCLOHEX+DECANE          4          3          5         79         75          0          0          4          0
                            CYCLOHEX+DMC          1          3          3         33         33          0          0          0          0
                       CYCLOHEX+EBENZENE          1          3          4         11         11          0          0          0          0
                        CYCLOHEX+ETHANOL          6          3          7        255        159         18          7         71        179
                        CYCLOHEX+HEPTANE          5          3          5         85         85          0          0          0          0
                         CYCLOHEX+HEXANE         11          3          5        264        220         35          9          0          0
                        CYCLOHEX+IOCTANE          2          3          5        136        136          0          0          0          0
                       CYCLOHEX+METHANOL          1          3          7         64         64          0          0          0         56
                       CYCLOHEX+MSTEARAT          1          3          6         38         31          0          0          7          0
                        CYCLOHEX+MXYLENE          2          3          4         57         57          0          0          0          0
                         CYCLOHEX+NONANE          2          3          5         47         47          0          0          0          0
                         CYCLOHEX+OCTANE          4          3          5        213        203          4          0          6          0
                        CYCLOHEX+OXYLENE          1          3          4         11         11          0          0          0          0
                        CYCLOHEX+PENTANE          2          3          3         24         13          0          0         11          0
                        CYCLOHEX+PXYLENE          2          3          4         88         88          0          0          0          0
                        CYCLOHEX+TOLUENE          5          3          4        131        131          0          0          0          0
                            CYCLOPEN+DMC          1          3          3         65         65          0          0          0          0
                        CYCLOPEN+ETHANOL          1          3          7         39         39          0          0          0         33
                             D2+HYDROGEN          1          1          1         15         15          0          0          0          0
                            D2O+METHANOL          1          8          7          8          4          1          0          3          6
                             DEA+EGLYCOL          1          7          7          6          6          0          0          0          0
                               DEA+WATER         10          7          8        259         22        237          0          0          1
                          DECANE+ETHANOL          1          5          7        101        101          0          0          0         99
                          DECANE+HEPTANE          4          5          5        142        142          0          0          0          0
                           DECANE+HEXANE          2          5          5         26         26          0          0          0          0
                          DECANE+IOCTANE          1          5          5         11         11          0          0          0          0
                          DECANE+METHANE          6          5          2        662        449         97          0        116          0
                          DECANE+MXYLENE          1          5          4         24         24          0          0          0          0
                           DECANE+NONANE          1          5          5         11         11          0          0          0          0
                           DECANE+OCTANE          2          5          5        335        335          0          0          0          0
                          DECANE+PENTANE          3          5          3        328        314          0         11          3          0
                          DECANE+PXYLENE          1          5          4         33         33          0          0          0          0
                             DEE+ETHANOL          1          3          7          9          9          0          0          0          7
                            DEE+METHANOL          2          3          7         19         19          0          0          0         15
                                 DEE+SO2          1          3          2         10         10          0          0          0          0
                             DEE+TOLUENE          1          3          4         15         15          0          0          0          0
                               DEE+WATER          1          3          8          6          6          0          0          0          5
                             DMC+ETHANOL          1          3          7         52         52          0          0          0         44
                             DMC+HEPTANE          2          3          5        154        154          0          0          0          0
                              DMC+HEXANE          2          3          5        132        132          0          0          0          0
                             DMC+IOCTANE          1          3          5         77         77          0          0          0          0
                            DMC+METHANOL          3          3          7        139        139          0          0          0        115
                              DMC+OCTANE          1          3          5         15         15          0          0          0          0
                             DMC+PXYLENE          1          3          4         10         10          0          0          0          0
                            DME+NITROGEN          1          3          2        174        174          0          0          0          0
                        EBENZENE+ETHANOL          3          4          7        110        107          0          3          0         77
                       EBENZENE+ETHYLENE          1          4          3         63         62          0          1          0          0
                        EBENZENE+HEPTANE          1          4          5         22         22          0          0          0          0
                         EBENZENE+HEXANE          2          4          5         41         41          0          0          0          0
                       EBENZENE+METHANOL          1          4          7         18         18          0          0          0         14
                        EBENZENE+TOLUENE          5          4          4        110        110          0          0          0          0
                         EGLYCOL+ETHANOL          2          7          7         58         58          0          0          0         48
                             EGLYCOL+MEA          2          7          7         25         25          0          0          0          0
                        EGLYCOL+METHANOL          3          7          7         33         33          0          0          0         28
                           EGLYCOL+R134A          1          7          3         15          4         11          0          0          0
                           EGLYCOL+WATER         17          7          8        751        727         16          8          0        599
                          ETHANE+ETHANOL          1          3          7         11         11          0          0          0         11
                         ETHANE+ETHYLENE          1          3          3         18         18          0          0          0          0
                          ETHANE+HEPTANE          1          3          5         74         74          0          0          0          0
                           ETHANE+HEXANE          1          3          5         14         14          0          0          0          0
                         ETHANE+HYDROGEN          1          3          1         30         30          0          0          0          0
                          ETHANE+METHANE          1          3          2        326        326          0          0          0          0
                         ETHANE+METHANOL          1          3          7          3          2          1          0          0          2
                           ETHANE+OCTANE          1          3          5         14         14          0          0          0          0
                         ETHANOL+HEPTANE          6          7          5        438        428          0          8          2        363
                          ETHANOL+HEXANE          4          7          5        286        276          0         10          0        256
                         ETHANOL+IOCTANE          4          7          5        252        252          0          0          0        228
                        ETHANOL+METHANOL          6          7          7        129        129          0          0          0        100
                         ETHANOL+MXYLENE          2          7          4         35         33          0          2          0         27
                          ETHANOL+OCTANE          3          7          5        114        101          0         13          0        112
                         ETHANOL+OXYLENE          2          7          4         44         44          0          0          0         36
                         ETHANOL+PENTANE          1          7          3         11         11          0          0          0         10
                         ETHANOL+PXYLENE          2          7          4         35         35          0          0          0         27
                            ETHANOL+R150          2          7          3         52         10         42          0          0          0
                         ETHANOL+TOLUENE          5          7          4        307        301          0          5          1        250
                           ETHANOL+WATER         39          7          8       1759       1712          1         42          4       1511
                        ETHYLENE+IOCTANE          1          3          5         73         73          0          0          0          0
                        ETHYLENE+METHANE          1          3          2         17         17          0          0          0          0
                         HELIUM+HYDROGEN          2          1          1        100         93          7          0          0          0
                          HELIUM+KRYPTON          2          1          2        124        124          0          0          0          0
                             HELIUM+NEON          3          1          2        116        116          0          0          0          0
                         HELIUM+NITROGEN          4          1          2        213        198         15          0          0          0
                           HELIUM+OXYGEN          2          1          2        165        154         11          0          0          1
                              HELIUM+SF6          1          1          2        143        143          0          0          0          0
                            HELIUM+WATER          1          1          8         17         17          0          0          0         15
                          HEPTANE+HEXANE          4          5          5        114        114          0          0          0          0
                         HEPTANE+IOCTANE          3          5          5        119        119          0          0          0          0
                         HEPTANE+METHANE          2          5          2         90         69         21          0          0          0
                        HEPTANE+METHANOL          1          5          7         10         10          0          0          0          9
                        HEPTANE+NITROGEN          1          5          2          2          2          0          0          0          0
                          HEPTANE+NONANE          2          5          5         77         77          0          0          0          0
                          HEPTANE+OCTANE          5          5          5        368        368          0          0          0          0
                         HEPTANE+OXYLENE          1          5          4         49         41          0          7          1          0
                         HEPTANE+PENTANE         10          5          3        317        251         12         32         22          0
                         HEPTANE+PROPANE          1          5          3         71         71          0          0          0          0
                         HEPTANE+PXYLENE          1          5          4         66         66          0          0          0          0
                             HEPTANE+SO2          1          5          2          3          3          0          0          0          0
                         HEPTANE+TOLUENE          2          5          4         37         37          0          0          0          0
                          HEXANE+IOCTANE          2          5          5         15         15          0          0          0          0
                          HEXANE+METHANE          1          5          2         12         12          0          0          0          0
                         HEXANE+METHANOL          1          5          7         12         12          0          0          0         11
                         HEXANE+MSTEARAT          1          5          6         35         33          0          0          2          0
                          HEXANE+MXYLENE          1          5          4         13         13          0          0          0          0
                           HEXANE+NONANE          1          5          5         11         11          0          0          0          0
                           HEXANE+OCTANE          1          5          5         11         11          0          0          0          0
                          HEXANE+OXYLENE          1          5          4         14         14          0          0          0          0
                          HEXANE+PENTANE          1          5          3         11         11          0          0          0          0
                          HEXANE+PXYLENE          1          5          4         13         13          0          0          0          0
                          HEXANE+TOLUENE          5          5          4        107        107          0          0          0          0
                        HYDROGEN+METHANE          3          1          2        588        588          0          0          0          0
                           HYDROGEN+NEON          1          1          2         32         32          0          0          0          0
                       HYDROGEN+NITROGEN          6          1          2        195        195          0          0          0          0
                         HYDROGEN+OXYGEN          2          1          2         29         29          0          0          0          0
                       HYDROGEN+PROPYLEN          1          1          4         28         28          0          0          0          0
                         IOCTANE+MXYLENE          1          5          4         11         11          0          0          0          0
                          IOCTANE+NONANE          1          5          5         12         12          0          0          0          0
                          IOCTANE+OCTANE          2          5          5         50         36         14          0          0          0
                         IOCTANE+OXYLENE          1          5          4         11         11          0          0          0          0
                         IOCTANE+PXYLENE          1          5          4         11         11          0          0          0          0
                         IOCTANE+TOLUENE          2          5          4         25         25          0          0          0          0
                         KRYPTON+METHANE          1          2          2         10         10          0          0          0          0
                            KRYPTON+NEON          1          2          2         30         30          0          0          0          0
                        KRYPTON+NITROGEN          1          2          2         36         36          0          0          0          0
                             KRYPTON+R14          1          2          3         10         10          0          0          0          0
                             KRYPTON+R40          1          2          3         12         12          0          0          0          0
                             KRYPTON+SF6          1          2          2         10         10          0          0          0          0
                               MEA+WATER         13          7          8        305         32        273          0          0          0
                            METHANE+NEON          1          2          2          9          9          0          0          0          0
                        METHANE+NITROGEN          1          2          2        306        306          0          0          0          0
                          METHANE+OCTANE          2          2          5         53         53          0          0          0          0
                         METHANE+PENTANE          1          2          3         10         10          0          0          0          0
                         METHANE+PROPANE          4          2          3        720        713          0          0          7          0
                             METHANE+R22          1          2          3         68         68          0          0          0          0
                         METHANE+TOLUENE          2          2          4        334        298         34          0          2          0
                        METHANOL+MXYLENE          1          7          4          8          8          0          0          0          6
                         METHANOL+OCTANE          1          7          5          9          9          0          0          0          8
                        METHANOL+OXYLENE          1          7          4         33         33          0          0          0         27
                        METHANOL+PENTANE          2          7          3         45         32         13          0          0         24
                        METHANOL+PXYLENE          2          7          4         77         77          0          0          0         63
                            METHANOL+SO2          1          7          2         10         10          0          0          0          9
                        METHANOL+TOLUENE          8          7          4        157        141          7          6          3        127
                          METHANOL+WATER         37          7          8       1597       1098          7         20        472       1272
                         MXYLENE+OXYLENE          2          4          4         24         21          0          0          3          0
                         MXYLENE+PXYLENE          2          4          4         25         21          1          0          3          0
                           NEON+NITROGEN          1          2          2         16         16          0          0          0          0
                                NEON+R40          1          2          3         12          2         10          0          0          0
                         NITROGEN+OXYGEN          2          2          2         64         64          0          0          0          0
                            NITROGEN+R13          1          2          3         19         19          0          0          0          0
                            NITROGEN+R22          1          2          3         21         21          0          0          0          0
                            NITROGEN+SF6          1          2          2         84         84          0          0          0          0
                           NONANE+OCTANE          1          5          5         11         11          0          0          0          0
                          NONANE+PENTANE          1          5          3         11         11          0          0          0          0
                          OCTANE+PENTANE          2          5          3        305        305          0          0          0          0
                          OCTANE+PROPANE          1          5          3         11         11          0          0          0          0
                          OCTANE+PXYLENE          1          5          4         77         77          0          0          0          0
                          OCTANE+TOLUENE          1          5          4         40         40          0          0          0          0
                            OXYGEN+WATER          1          2          8         16         16          0          0          0         16
                         OXYLENE+PXYLENE          2          4          4         25         21          1          0          3          0
                         OXYLENE+TOLUENE          1          4          4         55         55          0          0          0          0
                         PENTANE+TOLUENE          1          3          4         10         10          0          0          0          0
                        PROPANE+PROPYLEN          1          3          4         20         20          0          0          0          0
                            PROPANE+R115          1          3          3         21         21          0          0          0          0
                            PROPANE+R125          1          3          3        246        246          0          0          0          0
                           PROPANE+R134A          1          3          3        162        138          0         24          0          0
                             PROPANE+R22          1          3          3         21         21          0          0          0          0
                             PROPANE+R32          1          3          3        128        120          0          8          0          0
                         PROPANE+TOLUENE          1          3          4         46         46          0          0          0          0
                         PXYLENE+TOLUENE          2          4          4         53         53          0          0          0          0
                                R114+R22          2          3          3         82         78          1          3          0          0
                              R115+R152A          1          3          3          8          8          0          0          0          0
                                R115+R22          1          3          3        162        162          0          0          0          0
                                R115+R32          1          3          3          6          6          0          0          0          0
                               R12+R134A          1          3          3         21         19          0          2          0          0
                               R12+R152A          2          3          3        160        160          0          0          0          0
                                 R12+R22          2          3          3        230        230          0          0          0          0
                                 R12+R32          1          3          3          8          8          0          0          0          0
                                R124+R32          1          3          3         14         14          0          0          0          0
                              R125+R134A          5          3          3        546        526          0         20          0          0
                              R125+R143A          5          3          3        264        259          0          5          0          0
                              R125+R152A          2          3          3         47         44          0          3          0          0
                                R125+R32          8          3          3        558        517          9         32          0          0
                                 R13+R22          1          3          3         11         11          0          0          0          0
                                 R13+R23          2          3          3        203        202          0          0          1          0
                             R134A+R143A          1          3          3         21         18          0          3          0          0
                             R134A+R152A          1          3          3         21         18          0          3          0          0
                               R134A+R32          5          3          3        539        500          0         39          0          0
                                 R14+R22          2          3          3         39         39          0          0          0          0
                                 R14+SF6          1          3          2         20         20          0          0          0          0
                               R142B+R22          3          3          3        310        308          0          2          0          0
                               R152A+R22          4          3          3        338        336          0          2          0          0
                               R40+XENON          1          3          2         12         12          0          0          0          0
                             SO2+TOLUENE          1          2          4         12         12          0          0          0          0
                             CO2+PROPANE          1          3          3         20         20          0          0          0          0
                                 CO2+R32          1          3          3         16         13          0          3          0          0
                                CO2+R125          1          3          3         18         18          0          0          0          0
                               CO2+R134A          1          3          3         20         18          0          2          0          0
                             CO2+R1234YF          1          3          3         20         17          0          3          0          0
                          ETHANE+PROPANE          2          3          3         32         32          0          0          0          0
                        PROPANE+ISOBUTAN          1          3          3        112        112          0          0          0          0
                        R1234YF+R1234ZEE          1          3          3         15         15          0          0          0          0
                            R1234YF+R125          1          3          3         24         17          0          7          0          0
                           R1234YF+R134A          2          3          3         47         42          0          5          0          0
                             R1234YF+R32          2          3          3         92         73          0         19          0          0
                            R1234ZEE+R32          1          3          3         21         21          0          0          0          0
                           R125+R1234ZEE          1          3          3         14         14          0          0          0          0
                          R143A+R1234ZEE          1          3          3         15         15          0          0          0          0
                           R143A+R1234YF          1          3          3         17         17          0          0          0          0
                             R32+R1243ZF          1          3          0         72         36          0         19         17          0
                         CO2+R32+R1234YF          1          0          0         20         19          0          1          0          0
              CO2+R32+R1234YF+R125+R134A          1          0          0         25         25          0          0          0          0
                          R32+R125+R134A          1          0          0        157        132          0         25          0          0
                 METHANE+PROPANE+HEPTANE          1          0          0        190        187          3          0          0          0
