# Supplementary material for: Entropy Scaling of Viscosity IV—Application to 124 Industrially Important Fluids
Source: J Chem Eng Data. 2025 Jan 10;70(2):727–42. doi: 10.1021/acs.jced.4c00451 (PMC11831593; doi:10.1021/acs.jced.4c00451)
Supplement: Supplementary file 1 — je4c00451_si_001.zip [file je4c00451_si_001.zip › supporting_information/Data_evaluation_REF_15.txt]

           Material     N_source       N_tot    N_use     N_limit     N_phase      N_dev
         13BUTADIENE          9         64         64          0          0          0
             1BUTENE          6         55         55          0          0          0
    22DIMETHYLBUTANE         15         81         71         10          0          0
    23DIMETHYLBUTANE         12        131        131          0          0          0
      3METHYLPENTANE         20        164        146         18          0          0
             ACETONE         50        229        227          0          1          1
           ACETYLENE         14        222        161         59          0          2
             AMMONIA          7        408        408          0          0          0
               ARGON         21        929        879          8         24         18
             BENZENE        164       1379       1251        111         10          7
              BUTANE         28        731        711          7         12          1
                 C11         12        206        205          0          1          0
                 C12         45        508        382        126          0          0
                 C16         29        268        211         56          1          0
               C1CC6         35        209        199         10          0          0
                 C22          5         36         34          2          0          0
            C2BUTENE          5         32         31          0          1          0
               C5F12          4         21         16          0          0          5
               C6F14          5         29         29          0          0          0
                CF3I          1         18         18          0          0          0
            CHLORINE         10        101         88          9          1          3
       CHLOROBENZENE         48        409        288          0         74         47
                  CO          1         78         78          0          0          0
                 CO2         17        467        465          0          2          0
            CYCLOHEX        107        676        647         26          3          0
            CYCLOPEN         17        355        289         66          0          0
            CYCLOPRO          3         13          5          0          8          0
                  D2         30        831        770         29          3         29
                 D2O         12        607        605          1          0          1
                  D4          8         46         43          3          0          0
                  D5          6         63         62          0          1          0
                 DEA         10         64         55          9          0          0
              DECANE         68        683        627         55          1          0
                 DEE         15        126        109         15          2          0
                 DMC         24        160        147         13          0          0
                 DME          6        229        229          0          0          0
            EBENZENE         46        495        486          8          0          1
             EGLYCOL         51        252        231         18          0          3
              ETHANE         28       1894       1892          0          1          1
             ETHANOL        188        920        903          0         16          1
            ETHYLENE         18        118        118          0          0          0
       ETHYLENEOXIDE          8         66         53         13          0          0
            FLUORINE         12        977        912         65          0          0
                 H2S         16        167        134          0          1         32
                 HCL         10         95         86          0          8          1
              HELIUM         12        500        396          0          0        104
             HEPTANE        107       1258       1215         18         17          8
              HEXANE        122       1017        911         55         50          1
            HYDROGEN         60       1132       1056         14          0         62
             IBUTENE          7         81         81          0          0          0
             IHEXANE         19        188        187          0          1          0
             IOCTANE         41        266        247         19          0          0
            IPENTANE         15        165        147          0         18          0
            ISOBUTAN         12        353        339          5          9          0
             KRYPTON          9        226        194          2         14         16
                 MDM          4         22         20          0          2          0
                 MEA         21        104        104          0          0          0
             METHANE         36       1269       1244          4          4         17
            METHANOL        163        950        710          1        184         55
            MLINOLEA          2         22         22          0          0          0
            MLINOLEN          6         54         51          0          3          0
                  MM          5         23         19          2          2          0
             MOLEATE         11        173         76         94          3          0
            MPALMITA          4         26         26          0          0          0
            MSTEARAT          6         16         16          0          0          0
             MXYLENE         49        642        616         24          1          1
                 N2O          5        810        810          0          0          0
                NEON          7        125        124          0          0          1
            NEOPENTN          6        156        142          6          8          0
                 NF3          1        156        156          0          0          0
            NITROGEN         43       1751       1735          0          5         11
              NONANE         31        238        235          0          3          0
              OCTANE         92       1115        965        136         13          1
              OXYGEN          4        118        118          0          0          0
             OXYLENE         45        410        399         11          0          0
             PENTANE         56       1366       1338         11          6         11
             PROPANE         38       1589       1557          2         15         15
            PROPYLEN         13        239        237          0          2          0
      PROPYLENEOXIDE          4         23         23          0          0          0
             PROPYNE          2         11         11          0          0          0
             PXYLENE         69        402        334         40          0         28
                 R11          9        290        290          0          0          0
                R113          9        249        244          4          0          1
                R114          5        205         52        148          5          0
                R115          6        249        245          4          0          0
                R116          1        181        181          0          0          0
                 R12         12        424        422          0          0          2
            R1224YDZ          1        109        109          0          0          0
                R123          9        172        165          3          4          0
            R1233ZDE          1         92         92          0          0          0
             R1234YF          3        169        167          0          1          1
            R1234ZEE          3        192        187          0          4          1
                R124          6        202        202          0          0          0
                R125         14        515        514          0          0          1
                 R13         13        884        769         79          6         30
           R1336MZZZ          1         97         97          0          0          0
               R134A         27       1028        996         32          0          0
                 R14         13        377        376          0          1          0
               R141B          5         97         97          0          0          0
               R142B          7        190        187          0          0          3
               R143A          6        330        330          0          0          0
                R150         23         65         65          0          0          0
               R152A         15        478        474          1          0          3
                R161          1         97         80          0          0         17
                 R21          8        273        270          2          0          1
                R218          3        364        308         51          4          1
                 R22         24       1092       1052         39          1          0
              R227EA          3        170        169          0          1          0
                 R23         16        858        836         12          3          7
              R236EA          1         37         37          0          0          0
              R236FA          2        155        155          0          0          0
              R245CA          1         84         84          0          0          0
              R245FA          3        219        219          0          0          0
                 R32         12        335        328          0          0          7
                 R40          7         38         35          0          1          2
                 R41          2          2          2          0          0          0
               RC318          5         76         69          7          0          0
            RE245FA2          1         20         20          0          0          0
            RE347MCC          4         92         92          0          0          0
                 SF6         18       3278       3190         10         73          5
                 SO2         40        661        603         24         26          8
             TOLUENE        149       1812       1723         74         14          1
               WATER        158       2492       2457          7         25          3
               XENON         45       2856       2619        206          9         22
