# Supplementary material for: Entropy Scaling of Viscosity IV—Application to 124 Industrially Important Fluids
Source: J Chem Eng Data. 2025 Jan 10;70(2):727–42. doi: 10.1021/acs.jced.4c00451 (PMC11831593; doi:10.1021/acs.jced.4c00451)
Supplement: Supplementary file 1 — je4c00451_si_001.zip [file je4c00451_si_001.zip › supporting_information/Fluid_Constants.txt]

No	Material	Hash	MM_gmol	Tr_K	pr_MPa	Tc_K	pc_MPa	Dc_kgm3	acentric	k0_cp0_JmolK	k1_cp0_JmolK	epsilon_kB_K	sigma_nm	dipom_D	gamma_uni	xi0	Gamma	qDinv	Tref	FullName
1	13BUTADIENE	cd07ca00	54.0904	164.250	6.99220e-05	425.135	4.30530	245.0297	0.192000	79.62457	93.54379	337.6000	0.48890	0.0000	1.2390	2.0700e-10	0.0570	5.9300e-10	637.700	Buta-1,3-diene
2	1BUTENE	cd7a06d0	56.1063	87.800	5.94500e-13	419.290	4.00510	237.8908	0.192000	85.08487	93.00354	319.0000	0.51980	0.3390	1.2390	2.1100e-10	0.0570	6.0700e-10	628.940	1-Butene
3	1BUTYNE	4bfbe360	54.0904	147.440	1.18300e-06	432.000	4.14160	251.5205	0.280000	86.80735	71.71501	343.0000	0.48470	0.8100	1.2390	1.9900e-10	0.0540	5.8800e-10	648.000	But-1-yne
4	1PENTENE	1f061ca0	70.1329	107.797	1.02000e-11	465.740	3.59800	241.9585	0.233000	109.44534	130.32954	369.8000	0.53540	0.5100	1.2390	2.2300e-10	0.0580	6.5200e-10	698.610	Pent-1-ene
5	22DIMETHYLBUTANE	c9396950	86.1754	174.200	4.88865e-06	490.000	3.13800	239.5675	0.230000	141.41392	197.34314	389.1000	0.57500	0.0000	1.2390	2.4000e-10	0.0590	7.0300e-10	735.000	2,2-Dimethylbutane
6	23DIMETHYLBUTANE	bca9ff20	86.1754	145.050	1.55900e-08	500.600	3.16100	241.2910	0.247000	141.37568	194.47776	397.5000	0.57400	0.0000	1.2390	2.3800e-10	0.0580	7.0100e-10	750.900	2,3-Dimethylbutane
7	3METHYLPENTANE	5bd6f470	86.1754	110.263	2.00000e-13	506.000	3.18450	239.5675	0.268000	139.66451	198.09922	401.8100	0.57500	0.0000	1.2390	2.3700e-10	0.0590	7.0300e-10	759.000	3-Methylpentane
8	ACETONE	342481e0	58.0791	178.500	2.32600e-06	508.100	4.69240	272.9720	0.307100	74.59934	85.52255	519.0000	0.46690	2.8800	1.2390	1.9600e-10	0.0520	5.8600e-10	762.150	Propanone
9	ACETYLENE	6283cfc0	26.0373	191.750	1.23523e-01	308.300	5.98820	229.9092	0.178000	45.54089	24.14366	244.8000	0.39140	0.0000	1.2390	1.6600e-10	0.0560	4.7000e-10	462.450	Ethyne
10	AMMONIA	e9847540	17.0305	195.490	6.05438e-03	405.560	11.36340	233.2500	0.256000	35.53980	12.27748	386.0000	0.29570	1.4700	1.2390	1.4000e-10	0.0530	4.0000e-10	608.340	Ammonia
11	ARGON	ed016370	39.9480	83.806	6.88910e-02	150.687	4.86300	535.5988	-0.002190	20.78628	-0.00000	143.2000	0.33500	0.0000	1.2415	1.3000e-10	0.0550	3.2000e-10	301.374	Argon
12	BENZENE	f2cfb460	78.1118	278.674	4.78500e-03	562.020	4.90728	304.7143	0.211000	81.54426	156.32034	412.3000	0.53490	0.0000	1.2390	2.1600e-10	0.0569	6.2000e-10	843.000	Benzene
13	BUTANE	7b3b4080	58.1222	134.895	6.65600e-07	425.125	3.79600	228.0000	0.201000	98.47974	109.82238	280.5100	0.57335	0.0500	1.2390	1.9400e-10	0.0496	8.7535e-10	637.680	n-Butane
14	C11	62f46c40	156.3083	247.606	4.46100e-07	638.800	1.99040	236.7914	0.539000	255.75291	398.62958	445.7500	0.78150	0.0000	1.2390	2.6700e-10	0.0590	8.6600e-10	958.200	Undecane
15	C12	8bc8dec0	170.3348	263.600	6.26200e-07	658.100	1.81700	226.5453	0.574000	278.30083	440.85625	522.5920	0.73564	0.0000	1.2390	1.9400e-10	0.0496	1.5200e-09	987.150	Dodecane
16	C16	8cf1f140	226.4410	291.329	9.38700e-08	722.100	1.47985	226.4410	0.749000	373.45766	603.40808	810.8000	0.77700	0.0000	1.2390	2.9100e-10	0.0630	9.9800e-10	1083.150	Hexadecane
17	C1CC6	0429edd0	98.1861	146.700	2.72600e-10	572.200	3.47000	267.0661	0.234000	136.13711	256.83451	281.1000	0.59430	0.0000	1.2415	1.5000e-10	0.0520	6.2400e-10	858.300	Methylcyclohexane
18	C22	508eb840	310.6010	317.040	3.91300e-09	792.200	1.17400	224.5645	0.978000	0.00000	0.00000	515.8300	1.06200	0.0000	1.2390	3.1000e-10	0.0670	1.1140e-09	1188.300	Docosane
19	C2BUTENE	411c4500	56.1063	134.300	2.63600e-07	435.750	4.22550	238.1152	0.202000	80.73776	94.59113	259.0000	0.55080	0.3000	1.2390	2.1000e-10	0.0580	6.0700e-10	653.630	cis-2-Butene
20	C3CC6	206f01b0	126.2392	178.200	7.17900e-10	630.800	2.86000	260.0528	0.326000	184.50234	347.89549	500.9100	0.63580	0.0000	1.2415	1.5000e-10	0.0520	6.2400e-10	958.725	n-Propylcyclohexane
21	C4F10	a8f85e00	238.0270	144.000	1.07700e-06	386.326	2.32240	627.6772	0.372000	205.00065	92.16088	179.0000	0.69400	0.0000	1.2390	2.3300e-10	0.0610	7.1500e-10	579.490	Decafluorobutane
22	C5F12	053a8820	288.0340	148.210	1.06400e-07	421.000	2.06300	625.0338	0.436000	231.68506	172.09940	195.0000	0.73600	0.0000	1.2390	2.4400e-10	0.0620	7.6500e-10	630.830	Dodecafluoropentane
23	C6F14	31895f40	338.0420	187.070	4.13300e-06	448.000	1.74160	616.9266	0.497000	275.14155	202.33290	160.0000	0.80500	0.0000	1.2390	2.5400e-10	0.0600	8.1200e-10	672.000	Tetradecafluorohexane
24	CF3I	d26ca240	195.9104	195.150	4.88440e-03	396.440	3.95300	868.0006	0.176000	67.04612	29.98897	314.8000	0.49260	0.9200	1.2390	2.1000e-10	0.0570	5.9800e-10	594.660	Trifluoroiodomethane
25	CHLORINE	828f1c80	70.9060	172.170	1.38080e-03	416.865	7.64240	571.5024	0.070000	33.93703	5.73568	257.0000	0.44000	0.0000	1.2390	1.7900e-10	0.0560	4.8600e-10	625.300	Chlorine
26	CHLOROBENZENE	2366d210	112.5570	227.900	7.14000e-06	632.350	4.52060	364.6847	0.253200	98.02222	154.88615	502.1000	0.54700	1.6900	1.2390	1.6000e-10	0.0980	6.6600e-10	948.530	Chlorobenzene
27	CO	091cb7e0	28.0101	68.160	1.55300e-02	132.860	3.49400	303.9096	0.049700	29.13878	0.02465	103.6970	0.36150	0.1000	1.2390	1.9400e-10	0.0590	4.3700e-10	199.290	Carbon monoxide
28	CO2	77c8bee0	44.0098	216.592	5.17950e-01	304.128	7.37730	467.5997	0.223940	37.14080	14.26923	251.1960	0.37510	0.0000	1.2390	1.5000e-10	0.0520	4.0000e-10	456.190	Carbon dioxide
29	COS	e7f902e0	60.0751	134.300	6.44300e-05	378.770	6.37000	445.1565	0.097800	41.48571	17.80541	335.0000	0.41300	0.7152	1.2390	1.8200e-10	0.0560	5.0000e-10	568.160	Carbon oxide sulfide
30	CYCLOBUTENE	0b1a5d30	54.0904	150.000	6.74580e-06	448.000	5.14950	279.6476	0.163000	63.93749	94.15429	355.8000	0.46790	0.1360	1.2390	2.0000e-10	0.0560	5.6700e-10	672.000	1-Cyclobutene
31	CYCLOHEX	6e225350	84.1595	279.860	5.34870e-03	553.600	4.08050	271.3302	0.209600	106.29641	228.04083	297.1000	0.61820	0.3000	1.2390	2.3000e-10	0.0580	6.6800e-10	830.400	Cyclohexane
32	CYCLOPEN	43ab1810	70.1329	179.700	8.90000e-06	511.720	4.58280	274.9210	0.202000	83.44208	172.90874	406.3300	0.51800	0.0000	1.2390	2.1600e-10	0.0580	6.2400e-10	767.580	Cyclopentane
33	CYCLOPRO	bc9f5400	42.0810	145.700	7.00000e-05	398.300	5.57970	258.4994	0.130500	55.59814	80.65388	248.9000	0.48070	0.0000	1.2390	1.9100e-10	0.0570	5.3400e-10	597.450	Cyclopropane
34	D2	639b18a0	4.0282	18.724	1.71890e-02	38.340	1.67960	69.4059	-0.136000	0.00000	0.00000	39.3000	0.29480	0.0000	1.2415	1.5000e-10	0.0520	4.0000e-10	57.510	Deuterium
35	D2O	3e131610	20.0275	276.969	6.61590e-04	643.847	21.66180	356.0000	0.364000	34.26128	9.85409	809.1000	0.26410	1.9000	1.2390	1.5000e-10	0.0000	0.0000e+00	0.000	Deuterium oxide
36	D4	b6895470	296.6158	290.250	7.30700e-05	586.500	1.34720	309.3702	0.598000	384.90561	418.38666	465.7000	0.79800	1.0900	1.2390	2.9800e-10	0.0640	9.8300e-10	879.750	Octamethylcyclotetrasiloxane
37	D5	ccbc27e0	370.7697	226.000	2.86000e-09	618.300	1.09340	304.0312	0.637000	510.29667	412.52004	491.0000	0.86400	1.3490	1.2390	3.1900e-10	0.0640	1.0680e-09	927.450	Decamethylcyclopentasiloxane
38	D6	1fad29d0	444.9240	270.200	1.59700e-07	645.780	0.96100	279.0957	0.736000	566.13575	612.73043	512.8000	0.94500	1.5590	1.2390	3.4100e-10	0.0720	1.1700e-09	968.670	Dodecamethylcyclohexasiloxane
39	DEA	393cd060	105.1356	301.100	1.33960e-07	736.500	4.95075	346.9475	1.013000	0.00000	0.00000	584.8500	0.54340	2.7899	1.2390	1.8500e-10	0.0680	6.6200e-10	1104.750	2,2'-Iminodiethanol
40	DECANE	111888d0	142.2817	243.500	1.40400e-06	617.700	2.10300	233.3420	0.488400	233.02466	356.55962	490.5100	0.68600	0.0700	1.2390	1.9400e-10	0.0496	7.0864e-10	926.550	Decane
41	DEE	46a701e0	74.1216	156.920	5.55500e-07	466.700	3.72020	263.9989	0.290000	120.59873	108.93822	370.6000	0.53000	1.1510	1.2390	1.9600e-10	0.0660	6.4500e-10	700.050	Diethyl ether
42	DMC	859e6f80	90.0779	277.060	2.22650e-03	557.000	4.90880	360.3116	0.346000	106.81452	118.94496	442.3090	0.51075	0.8990	1.2390	2.0400e-10	0.0590	6.2000e-10	835.500	Dimethyl ester carbonic acid
43	DME	8f27e300	46.0684	131.660	2.21000e-06	400.378	5.33685	273.6465	0.196000	65.82904	54.49121	317.9370	0.43070	1.3010	1.2390	1.8900e-10	0.0570	5.4000e-10	600.570	Methoxymethane
44	EBENZENE	a4c64370	106.1650	178.200	4.00200e-09	617.120	3.62240	291.0000	0.305000	127.52583	225.40788	490.0500	0.57810	0.6000	1.2390	2.3500e-10	0.0560	7.0600e-10	925.700	Phenylethane
45	EGLYCOL	7d1768e0	62.0678	260.600	2.36600e-07	719.000	10.50870	364.9589	0.619000	79.86456	157.50495	570.9500	0.44820	2.4100	1.2390	1.6600e-10	0.0730	5.4200e-10	1078.500	1,2-Ethandiol
46	ETHANE	434e2a40	30.0690	90.368	1.14200e-06	305.322	4.87220	206.1800	0.099500	52.47417	35.87325	245.0000	0.43682	0.0000	1.2420	1.9000e-10	0.0563	5.4500e-10	610.660	Ethane
47	ETHANOL	3d5f67e0	46.0684	159.000	7.18400e-10	514.710	6.26800	273.1858	0.646000	65.20421	78.59782	362.6000	0.45300	1.6909	1.2390	1.6430e-10	0.0588	5.3000e-10	772.060	Ethyl alcohol
48	ETHYLENE	9c1062b0	28.0538	103.986	1.21960e-04	282.350	5.04180	214.2466	0.086600	42.85328	24.91062	224.7000	0.41630	0.0000	1.2390	1.8100e-10	0.0580	4.9000e-10	423.530	Ethene
49	ETHYLENEOXIDE	557b13f0	44.0526	160.654	8.26000e-06	468.920	3.70470	315.8569	0.210000	47.92283	65.81531	372.3700	0.42000	1.8900	1.2390	1.7600e-10	0.0280	5.0600e-10	703.380	Ethylene oxide
50	FLUORINE	cdc99fe0	37.9968	53.481	2.38810e-04	144.414	5.17240	592.8642	0.044900	31.30130	1.71027	112.6000	0.33570	0.0000	1.2390	1.4500e-10	0.0560	3.8500e-10	216.621	Fluorine
51	H2S	c6c03020	34.0809	187.700	2.32500e-02	373.100	9.00000	347.2842	0.100500	34.10846	4.75578	296.2800	0.37320	0.9700	1.2390	1.6400e-10	0.0580	4.4700e-10	559.650	Hydrogen sulfide
52	HCL	74b17450	36.4609	159.070	1.38284e-02	324.680	8.31350	432.7914	0.129000	29.12818	0.02928	257.8000	0.35500	1.0790	1.2390	1.5400e-10	0.0540	4.2400e-10	487.000	Hydrogen chloride
53	HELIUM	3b8eed30	4.0026	2.177	5.03930e-03	5.195	0.22832	69.5800	-0.383600	20.78615	0.33438	10.2200	0.25510	0.0000	1.2390	1.5000e-10	0.0000	0.0000e+00	0.000	Helium-4
54	HEPTANE	b398a3b0	100.2020	182.550	1.74260e-07	540.200	2.73573	233.4707	0.349000	165.23823	228.93172	400.0000	0.64947	0.0700	1.2390	2.4500e-10	0.0586	8.0000e-10	810.200	Heptane
55	HEXANE	cb03ba40	86.1754	177.830	1.18900e-06	507.820	3.04410	233.1905	0.300000	142.75524	193.81116	399.3000	0.59490	0.0700	1.2390	2.3640e-10	0.0580	7.3700e-10	761.730	Hexane
56	HYDROGEN	8d757b40	2.0159	13.957	7.35780e-03	33.145	1.29640	31.2623	-0.219000	28.83408	0.90422	59.7000	0.28270	0.0000	1.2415	1.5000e-10	0.0520	4.0000e-10	49.718	Hydrogen (normal)
57	IBUTENE	d287e4b0	56.1063	132.400	6.76100e-07	418.090	4.00980	233.9634	0.193000	88.86268	92.11788	425.0000	0.47760	0.5000	1.2390	2.1200e-10	0.0580	6.1100e-10	627.140	2-Methyl-1-propene
58	IHEXANE	faa2db70	86.1754	119.600	7.67300e-12	497.700	3.04000	233.9661	0.279700	142.25960	194.66312	395.2000	0.58000	0.0000	1.2390	2.3800e-10	0.0590	7.0800e-10	746.600	2-Methylpentane
59	IOCTANE	c2dd9ef0	114.2285	165.770	1.79600e-08	544.000	2.57200	242.1645	0.303000	184.80736	288.31748	431.9900	0.63000	0.0000	1.2390	2.5600e-10	0.0590	7.7100e-10	816.000	2,2,4-Trimethylpentane
60	IPENTANE	86ee46a0	72.1488	112.650	8.95200e-11	460.350	3.37800	235.9987	0.227400	118.88904	151.79437	365.5600	0.54500	0.1100	1.2390	2.2700e-10	0.0580	6.6400e-10	690.530	2-Methylbutane
61	ISOBUTAN	47ade7e0	58.1222	113.730	2.28900e-08	407.810	3.62900	225.5000	0.184000	96.63851	111.84119	307.5500	0.46445	0.1320	1.2390	1.9400e-10	0.0496	6.5766e-10	611.730	2-Methylpropane
62	KRYPTON	d7c8c510	83.7980	115.775	7.35300e-02	209.480	5.52500	909.2083	-0.000894	20.78615	-0.00000	178.9000	0.36550	0.0000	1.2390	1.6800e-10	0.0580	4.3700e-10	314.220	Krypton
63	MD2M	63e16330	310.6854	205.200	3.12700e-10	599.400	1.14400	268.4322	0.635000	416.84805	440.90912	476.0000	0.84900	1.1200	1.2390	3.1100e-10	0.0660	1.0490e-09	899.100	Decamethyltetrasiloxane
64	MD3M	7d394df0	384.8390	192.000	2.03000e-13	628.960	0.96112	269.3873	0.723000	523.44321	566.13986	499.5000	0.91100	1.2230	1.2390	3.3000e-10	0.0660	1.1270e-09	943.440	Dodecamethylpentasiloxane
65	MD4M	eabdcbe0	458.9933	214.150	7.00000e-13	653.200	0.84037	261.6262	0.806000	619.53788	682.14260	518.7000	0.97600	1.3080	1.2390	3.4700e-10	0.0700	1.2080e-09	979.800	Tetradecamethylhexasiloxane
66	MDM	4be67b80	236.5315	187.200	1.08150e-09	565.361	1.43750	268.2267	0.524000	329.26816	348.22923	447.9400	0.77040	0.9900	1.2390	2.9500e-10	0.0640	9.5600e-10	848.040	Octamethyltrisiloxane
67	MEA	27b11730	61.0831	283.700	1.59070e-05	671.400	8.12500	329.2379	0.573000	83.81052	111.96696	533.1500	0.46140	2.3699	1.2390	1.7300e-10	0.0650	5.5900e-10	1007.100	Ethanolamine
68	METHANE	8ae7a700	16.0428	90.694	1.16960e-02	190.564	4.59920	162.6579	0.011420	35.70847	3.30566	174.0000	0.36652	0.0000	1.2390	1.9400e-10	0.0496	4.0000e-10	285.846	Methane
69	METHANOL	c41aa690	32.0422	175.610	1.86290e-07	512.600	8.10350	275.5626	0.562500	44.02095	39.66758	481.8000	0.36260	1.7000	1.2390	1.4870e-10	0.0528	7.0000e-10	768.900	Methanol
70	MILPRF23699		557.6000	250.000	1.00000e-18	930.000	1.08000	244.7864	0.970000	737.53872	1315.89034	738.5055	1.06443	-1.0000	1.2390	3.6500e-10	0.0870	1.3200e-09	1395.000	MIL-PRF-23699
71	MLINOLEA	b61b9eb0	294.4721	238.100	7.71900e-15	799.000	1.34100	238.0512	0.805000	432.04014	699.45625	634.5000	0.87000	1.7900	1.2390	1.9400e-10	0.0496	8.7500e-10	1198.500	Methyl (Z,Z)-9,12-octadecadienoate
72	MLINOLEN	298c8c80	292.4562	218.650	8.28000e-18	772.000	1.36900	247.7981	1.140000	418.99510	667.04970	613.0400	0.85490	1.5400	1.2390	2.8400e-10	0.0730	1.0560e-09	1158.000	Methyl (Z,Z,Z)-9,12,15-octadecatrienoate
73	MM	78082e80	162.3768	204.930	2.95400e-06	518.700	1.93113	268.4089	0.418000	238.35747	229.93482	357.0000	0.71900	0.8010	1.2390	2.6800e-10	0.0620	8.4000e-10	778.050	Hexamethyldisiloxane
74	MOLEATE	f300b9e0	296.4879	253.470	3.78100e-13	782.000	1.24600	241.0002	0.906000	445.20457	710.53071	621.0000	0.87000	1.6300	1.2390	1.9400e-10	0.0496	8.7500e-10	1173.000	Methyl cis-9-octadecenoate
75	MPALMITA	27c9ec60	270.4507	302.710	8.14900e-13	755.000	1.35000	242.5942	0.910000	0.00000	0.00000	599.5400	0.83880	1.5400	1.2390	1.9400e-10	0.0496	8.7500e-10	1132.500	Methyl hexadecanoate
76	MSTEARAT	81403130	298.5038	311.840	6.01100e-09	775.000	1.23900	237.1016	1.020000	0.00000	0.00000	615.4200	0.87350	1.5400	1.2390	1.9400e-10	0.0496	8.7500e-10	1162.500	Methyl octadecanoate
77	MXYLENE	0f99ff70	106.1650	225.300	3.12300e-06	616.890	3.53460	282.9297	0.326000	125.57422	217.71044	489.8700	0.58000	0.3000	1.2390	2.3500e-10	0.0570	7.1300e-10	925.300	1,3-Dimethylbenzene
78	N2O	e0647c00	44.0128	182.330	8.78400e-02	309.520	7.24500	452.0115	0.162000	38.58598	14.36985	232.4000	0.38280	0.1608	1.2390	1.5900e-10	0.0570	4.4600e-10	464.280	Dinitrogen monoxide
79	NEON	b912fce0	20.1790	24.556	4.33550e-02	44.400	2.66163	486.3139	-0.035500	20.78615	-0.00000	45.5800	0.27070	0.0000	1.2390	1.3100e-10	0.0600	3.3100e-10	66.740	Neon
80	NEOPENTN	5a410790	72.1488	256.600	3.54000e-02	433.740	3.19600	235.9265	0.196100	120.91625	149.60604	255.6500	0.64640	0.0000	1.2390	2.3000e-10	0.0570	6.6400e-10	650.610	2,2-Dimethylpropane
81	NF3	6db4e3b0	71.0190	66.360	1.86300e-07	234.000	4.46070	562.4705	0.126000	53.38676	25.22494	175.0000	0.41540	0.2350	1.2390	1.5000e-10	0.0000	0.0000e+00	0.000	Nitrogen trifluoride
82	NITROGEN	edbdc8e0	28.0135	63.151	1.25198e-02	126.192	3.39580	313.3000	0.037200	29.12527	0.01354	100.0165	0.36502	0.0000	1.2415	1.7000e-10	0.0550	4.0000e-10	252.384	Nitrogen
83	NONANE	7f94dc20	128.2551	219.700	4.44400e-07	594.550	2.28100	232.1417	0.443300	210.41142	314.39729	472.1270	0.66383	0.0700	1.2390	1.9400e-10	0.0496	1.0431e-09	891.825	Nonane
84	NOVEC649	a9e22c00	316.0444	165.000	2.31500e-07	441.810	1.86900	606.8052	0.471000	271.79689	134.72856	350.8000	0.65090	0.4300	1.2390	2.5100e-10	0.0610	3.3400e-10	662.720	1,1,1,2,2,4,5,5,5-Nonafluoro-4-(trifluoromethyl)-3-pentanone
85	OCTANE	f174a9b0	114.2285	216.370	2.07460e-06	568.740	2.48359	231.9991	0.398000	189.05755	269.50776	452.0900	0.63617	0.0700	1.2390	1.9400e-10	0.0496	6.8628e-10	853.980	Octane
86	ORTHOHYD	8d757b4b	2.0159	14.008	7.56000e-03	33.220	1.31065	31.1362	-0.218000	0.00000	0.00000	0.0000	0.00000	0.0000	1.2390	1.5000e-10	0.0000	0.0000e+00	0.000	Orthohydrogen
87	OXYGEN	edc36840	31.9988	54.361	1.46280e-04	154.581	5.04300	436.1436	0.022200	29.37593	0.23479	116.2000	0.34319	0.0000	1.2415	2.4000e-10	0.0550	5.1000e-10	309.162	Oxygen
88	OXYLENE	32008e80	106.1650	247.985	2.28000e-05	630.259	3.73750	284.9999	0.312000	131.34292	220.34746	500.4800	0.58200	0.6300	1.2390	2.3600e-10	0.0580	7.1100e-10	945.400	1,2-Dimethylbenzene
89	PARAHYD	8d757b4a	2.0159	13.803	7.04100e-03	32.938	1.28580	31.3227	-0.219000	29.94532	1.02193	59.7000	0.28270	0.0000	1.2415	1.5000e-10	0.0520	5.0000e-10	49.407	Parahydrogen
90	PENTANE	76bc0290	72.1488	143.470	7.80280e-08	469.700	3.36750	231.5976	0.251000	120.12675	148.14506	349.4400	0.57900	0.0700	1.2390	2.2700e-10	0.0580	6.6800e-10	704.550	Pentane
91	POE5		472.6120	250.000	1.00000e-18	890.000	1.27000	262.7723	0.890000	597.85711	1124.31659	706.7418	0.98380	-1.0000	1.2390	3.4300e-10	0.0820	1.2180e-09	1335.000	pentaerythritol tetrapentanoate
92	POE7		584.8350	250.000	1.00000e-18	940.000	1.03000	240.9520	1.060000	790.17028	2055.40077	746.4464	1.08719	-1.0000	1.2390	3.6700e-10	0.0900	1.3490e-09	1410.000	pentaerythritol tetraheptanoate
93	POE9		697.0510	250.000	1.00000e-18	970.000	0.88500	220.2681	0.998000	978.60973	2899.61757	770.2692	1.18770	-1.0000	1.2390	4.0500e-10	0.0960	1.4760e-09	1455.000	pentaerythritol tetranonanoate
94	PROPADIENE	46c6b6e0	40.0639	136.650	1.83430e-05	398.000	5.21560	236.3768	0.115000	58.92854	53.11456	316.0000	0.44770	0.2000	1.2390	1.9500e-10	0.0550	5.4100e-10	597.000	1,2-Propadiene
95	PROPANE	70c6aac0	44.0956	85.525	1.72000e-10	369.890	4.25120	220.4781	0.152100	73.33611	73.51008	263.8800	0.49748	0.0840	1.2390	1.9400e-10	0.0496	7.1663e-10	554.730	Propane
96	PROPYLEN	56d778b0	42.0797	87.953	7.47100e-10	364.211	4.55500	229.6291	0.146000	64.39905	57.19382	298.9000	0.46780	0.3660	1.2390	1.9800e-10	0.0570	4.3000e-10	546.320	Propene
97	PROPYLENEOXIDE	814f4990	58.0791	161.244	1.05528e-06	488.110	5.43660	299.3980	0.249000	73.01935	93.56114	387.6000	0.46830	2.0000	1.2390	1.9400e-10	0.0560	5.6700e-10	732.170	1,2-Epoxypropane
98	PROPYNE	3cbb9620	40.0639	170.500	1.86300e-04	402.380	5.62600	244.9224	0.204000	60.66144	47.78500	251.8000	0.47610	0.7810	1.2390	1.8600e-10	0.0580	5.3500e-10	603.570	Propyne
99	PXYLENE	01b0e650	106.1650	286.400	5.80000e-04	616.168	3.53150	286.0000	0.324000	126.23080	220.45606	489.3000	0.58130	0.0000	1.2390	2.3500e-10	0.0560	7.1000e-10	924.300	1,4-Dimethylbenzene
100	R11	6f9b71e0	137.3680	162.680	6.51000e-06	471.110	4.40764	553.9999	0.188750	78.61887	39.78993	363.6090	0.54470	0.4500	1.2390	1.5000e-10	0.0000	0.0000e+00	0.000	Trichlorofluoromethane
101	R1123	64555530	82.0246	200.000	4.20000e-02	331.730	4.54260	492.1473	0.261000	68.98755	44.33555	263.4000	0.44520	1.4000	1.2390	1.5300e-10	0.0750	5.3800e-10	497.600	Trifluoroethylene
102	R113	d2a09ee0	187.3750	236.930	1.87100e-03	487.210	3.39220	560.0000	0.252530	121.43759	76.09293	376.0350	0.60190	0.8030	1.2390	1.9400e-10	0.0496	5.0000e-10	730.800	1,1,2-Trichloro-1,2,2-trifluoroethane
103	R114	b1698aa0	170.9210	180.630	2.02100e-04	418.830	3.25700	579.9691	0.252300	118.01190	71.92986	174.0000	0.64800	0.6580	1.2390	2.2300e-10	0.0590	6.5600e-10	628.250
104	R115	f7285250	154.4664	173.750	2.21300e-03	353.100	3.12900	614.7763	0.248000	110.14344	72.66410	201.9000	0.58760	0.5200	1.2390	1.9400e-10	0.0496	3.7293e-10	529.650	Chloropentafluoroethane
105	R116	04997260	138.0118	173.100	2.60800e-02	293.030	3.04800	613.3245	0.256600	106.41436	66.61134	226.1600	0.52490	0.0000	1.2390	1.9400e-10	0.0496	5.0000e-10	439.545	Hexafluoroethane
106	R12	98829b70	120.9130	116.099	2.42500e-07	385.120	4.13610	565.0000	0.179480	72.87299	41.21573	297.2400	0.51860	0.5100	1.2390	1.5000e-10	0.0000	0.0000e+00	0.000	Dichlorodifluoromethane
107	R1216	edc3a7b0	150.0225	117.654	9.36000e-08	358.900	3.14953	583.4076	0.333000	120.42232	84.16495	285.0000	0.51440	1.0880	1.2390	1.9400e-10	0.0496	5.8350e-10	538.300	Hexafluoropropene
108	R1224YDZ	55d0af00	148.4867	263.000	3.51636e-02	428.690	3.33700	527.1278	0.322000	112.46933	79.58102	340.4200	0.53000	1.4700	1.2390	2.1400e-10	0.0580	6.4600e-10	643.040	(Z)-1-Chloro-2,3,3,3-tetrafluoropropene
109	R123	efdfede0	152.9310	166.000	4.20200e-06	456.831	3.66180	550.0036	0.281920	102.58447	73.73158	275.1600	0.59090	1.3560	1.2390	2.1600e-10	0.0580	6.4300e-10	685.250	2,2-Dichloro-1,1,1-trifluoroethane
110	R1233ZDE	bf17dfe0	130.4962	195.150	2.73300e-04	439.600	3.62370	480.2260	0.302500	104.02056	76.48014	349.0800	0.52400	1.1200	1.2390	2.1300e-10	0.0590	5.9800e-10	659.400	trans-1-Chloro-3,3,3-trifluoro-1-propene
111	R1234YF	40377b40	114.0416	122.770	7.38000e-07	367.850	3.38220	475.5534	0.276000	101.47491	78.61409	281.1400	0.53280	2.4800	1.2390	1.9400e-10	0.0496	5.8350e-10	551.775	2,3,3,3-Tetrafluoroprop-1-ene
112	R1234ZEE	9905ef70	114.0416	169.000	2.28600e-04	382.513	3.63490	489.2385	0.313000	99.64741	66.64963	303.8000	0.50000	1.2700	1.2390	1.9400e-10	0.0496	5.8350e-10	573.780	trans-1,3,3,3-Tetrafluoropropene
113	R1234ZEZ	e23fd030	114.0416	238.000	1.19420e-02	423.270	3.53060	456.1664	0.327000	93.77882	87.47095	336.1100	0.50960	2.9000	1.2390	2.0600e-10	0.0550	6.2000e-10	634.910	cis-1,3,3,3-Tetrafluoropropene
114	R124	36953260	136.4762	74.000	3.22800e-17	395.425	3.62430	560.0000	0.288100	99.04806	73.32141	275.8000	0.55010	1.4690	1.2390	1.9400e-10	0.0496	5.0000e-10	593.138	1-Chloro-1,2,2,2-tetrafluoroethane
115	R1243ZF	86479e20	96.0511	200.000	7.30700e-03	376.930	3.51790	413.0199	0.260400	89.38093	81.51882	299.3000	0.49750	2.4300	1.2390	2.0500e-10	0.0560	6.0400e-10	565.400	3,3,3-Trifluoropropene
116	R125	25c5a3a0	120.0214	172.520	2.91400e-03	339.173	3.61770	573.5823	0.305200	94.42852	64.20839	237.0770	0.52350	1.5630	1.2390	1.9400e-10	0.0496	5.8346e-10	508.748	Pentafluoroethane
117	R13	126c90a0	104.4590	92.000	3.28800e-07	302.000	3.87900	582.8812	0.172300	66.77588	38.36406	204.0000	0.49710	0.5100	1.2390	1.9400e-10	0.0496	3.4964e-10	453.000	Chlorotrifluoromethane
118	R1336MZZZ	8da378b0	164.0560	182.650	1.80800e-05	444.500	2.90300	499.3865	0.386000	137.91041	117.09483	352.9700	0.55820	2.9200	1.2390	2.2100e-10	0.0580	6.8100e-10	666.750	(Z)-1,1,1,4,4,4-Hexafluoro-2-butene
119	R134A	ff1c0560	102.0320	169.850	3.89600e-04	374.210	4.05928	511.9000	0.326840	85.03398	66.15295	288.8200	0.50647	2.0580	1.2390	1.9400e-10	0.0496	5.2854e-10	561.411	1,1,1,2-Tetrafluoroethane
120	R14	dba9f950	88.0046	89.540	1.01200e-04	227.510	3.75000	625.7000	0.178500	61.11950	32.32970	164.4400	0.45430	0.0000	1.2390	1.9400e-10	0.0496	2.2657e-10	341.265	Tetrafluoromethane
121	R141B	ba322c10	116.9496	169.680	6.49200e-06	477.500	4.21200	458.5595	0.219500	88.17009	71.32045	370.4400	0.54930	2.0140	1.2390	1.9400e-10	0.0496	5.0000e-10	719.940	1,1-Dichloro-1-fluoroethane
122	R142B	f2a8b2e0	100.4950	142.720	3.63200e-06	410.260	4.05500	445.9969	0.232100	83.30106	67.29839	278.2000	0.53620	2.1400	1.2390	1.9400e-10	0.0496	6.1565e-10	615.390	1-Chloro-1,1-difluoroethane
123	R143A	0deae990	84.0410	161.340	1.07490e-03	345.857	3.76100	431.0001	0.261500	78.08227	59.19446	301.7600	0.48270	2.3400	1.2390	1.9300e-10	0.0550	2.3000e-10	518.790	1,1,1-Trifluoroethane
124	R150	042f81b0	98.9592	237.520	2.40000e-04	561.600	5.22612	428.4933	0.268000	82.16109	57.62787	445.9600	0.49630	1.4400	1.2390	2.0400e-10	0.0560	6.0300e-10	842.400	1,2-Dichloroethane
125	R152A	63f364b0	66.0510	154.560	6.41300e-05	386.411	4.51675	367.9998	0.275210	67.47670	59.05238	354.8400	0.46115	2.2620	1.2390	1.8940e-10	0.0487	4.3700e-10	579.617	1,1-Difluoroethane
126	R161	edb53660	48.0595	130.000	5.94100e-06	375.250	5.04600	302.0011	0.220000	59.61616	54.11594	320.3900	0.44570	1.9397	1.2390	1.8300e-10	0.0550	3.1040e-10	562.880	Fluoroethane
127	R21	79ff2f80	102.9227	142.800	6.82800e-08	451.480	5.18120	526.0000	0.206100	61.03774	39.79975	358.6000	0.46970	1.3700	1.2390	1.9400e-10	0.0496	5.0000e-10	677.220	Dichlorofluoromethane
128	R218	00bd3610	188.0193	125.450	2.01800e-06	345.020	2.64000	627.9846	0.317200	147.99447	100.35310	266.3500	0.58000	0.0000	1.2390	2.1900e-10	0.0610	6.5900e-10	517.530	Octafluoropropane
129	R22	57716470	86.4680	115.730	3.79300e-07	369.295	4.99000	523.8422	0.220820	56.17179	36.74615	284.7242	0.46660	1.4580	1.2390	1.5000e-10	0.0000	0.0000e+00	0.000	Chlorodifluoromethane
130	R227EA	40091ee0	170.0289	146.350	7.33100e-06	374.900	2.92500	594.2509	0.357000	135.74821	100.14754	289.3400	0.57460	1.4560	1.2390	1.9400e-10	0.0496	5.0000e-10	562.327	1,1,1,2,3,3,3-Heptafluoropropane
131	R23	20e26c20	70.0139	118.020	5.80400e-05	299.293	4.83200	526.5042	0.263000	51.04309	30.54813	243.9100	0.42780	1.6490	1.2390	1.5000e-10	0.0000	0.0000e+00	0.000	Trifluoromethane
132	R236EA	93fd5d40	152.0384	170.000	2.00000e-05	412.440	3.42000	565.0000	0.369000	128.81702	92.80118	318.3300	0.56040	1.1290	1.2390	2.0800e-10	0.0600	6.3600e-10	618.660	1,1,1,2,3,3-Hexafluoropropane
133	R236FA	77fa2150	152.0384	179.600	1.60300e-04	398.070	3.20000	551.2912	0.377000	124.59306	99.99913	307.2400	0.56440	1.9820	1.2390	2.0900e-10	0.0600	6.4100e-10	597.105	1,1,1,3,3,3-Hexafluoropropane
134	R245CA	ead82280	134.0479	196.000	1.18300e-04	447.570	3.94070	525.4679	0.355000	119.42511	112.64036	355.4100	0.51310	1.7400	1.2390	2.0500e-10	0.0600	6.2400e-10	671.360	1,1,2,2,3-Pentafluoropropane
135	R245FA	5c322280	134.0479	170.000	1.18600e-05	427.010	3.65100	519.4358	0.378300	115.27886	100.04741	259.8900	0.58489	1.5490	1.2390	2.0400e-10	0.0600	6.2600e-10	640.520	1,1,1,3,3-Pentafluoropropane
136	R32	7b05bb60	52.0240	136.340	4.80000e-05	351.255	5.78200	424.0000	0.276900	42.94171	27.72588	289.6500	0.40980	1.9780	1.2390	1.9400e-10	0.0496	5.5829e-10	526.883	Difluoromethane
137	R365MFC	9d316cb0	148.0745	239.000	2.47800e-03	460.000	3.26600	473.8385	0.377000	145.68716	118.31005	365.2800	0.54900	3.8070	1.2390	2.1800e-10	0.0600	6.6900e-10	690.000	1,1,1,3,3-Pentafluorobutane
138	R40	2b938200	50.4875	175.510	7.89000e-04	416.300	6.68990	363.2190	0.150000	40.69192	30.68317	330.6000	0.41900	1.8710	1.2390	1.8000e-10	0.0560	5.0500e-10	624.450	Methyl chloride
139	R41	8ee31230	34.0329	129.820	3.45000e-04	317.280	5.89700	316.5062	0.200400	37.45341	16.78496	244.8800	0.41230	1.8510	1.2390	1.9400e-10	0.0496	5.0000e-10	475.920	Fluoromethane
140	RC318	9e4d8e90	200.0400	233.350	1.94610e-02	388.380	2.77750	620.0000	0.355300	156.40076	115.79494	308.4100	0.55490	0.0000	1.2390	2.2200e-10	0.0620	6.7700e-10	582.570	Octafluorocyclobutane
141	RE143A	bf6c1a00	100.0398	240.000	6.53500e-02	377.921	3.63500	464.9991	0.289000	91.26837	68.17772	300.1040	0.48470	2.4800	1.2390	1.9800e-10	0.0540	5.8800e-10	566.880	Methyl trifluoromethyl ether
142	RE245CB2	82e9e4f0	150.0473	250.000	2.76700e-02	406.813	2.88640	499.5076	0.354000	136.51960	95.62615	621.0000	0.87000	2.7850	1.2390	2.1700e-10	0.0570	6.6000e-10	610.200	Methyl-pentafluoroethyl-ether
143	RE245FA2	a7275d70	150.0473	250.000	8.27200e-03	444.880	3.43300	515.0012	0.387000	135.42617	105.34908	353.2800	0.53630	1.6310	1.2390	2.1200e-10	0.0610	6.5300e-10	667.320	2,2,2-Trifluoroethyl-difluoromethyl-ether
144	RE347MCC	12934ef0	200.0548	150.650	5.70700e-08	437.700	2.47820	528.1448	0.403000	180.42410	131.10394	347.5700	0.58710	3.1300	1.2390	2.3100e-10	0.0580	5.5530e-10	656.550	1,1,1,2,2,3,3-Heptafluoro-3-methoxypropane
145	SF6	7a75e610	146.0554	223.555	2.31429e-01	318.723	3.75498	742.2975	0.218000	97.06708	77.17290	222.1000	0.51280	0.0000	1.2415	1.9000e-10	0.0520	3.5000e-10	478.080	Sulfur hexafluoride
146	SO2	7fad4b80	64.0638	197.700	1.66610e-03	430.640	7.88660	517.5074	0.256000	39.88896	15.15942	363.0000	0.40260	1.6000	1.2390	1.6700e-10	0.0590	4.8500e-10	645.960	Sulfur dioxide
147	T2BUTENE	b28337f0	56.1063	167.600	7.48100e-05	428.610	4.02730	236.3759	0.210000	87.43529	89.66140	259.0000	0.55080	0.0000	1.2390	2.1000e-10	0.0570	6.0900e-10	642.920	trans-2-Butene
148	TOLUENE	a49b8b50	92.1384	178.000	3.93900e-08	591.750	4.12630	291.9867	0.265700	103.79123	186.96068	469.9000	0.55070	0.3600	1.2390	2.2000e-10	0.0500	6.2000e-10	887.625	Methylbenzene
149	VINYLCHLORIDE	0b34bc40	62.4982	119.310	6.49000e-08	424.964	5.59030	351.2400	0.161000	53.63243	47.63897	337.4600	0.45500	1.4510	1.2390	1.9500e-10	0.0590	5.5100e-10	637.450	Chloroethylene
150	WATER	b43a7600	18.0153	273.160	6.12480e-04	647.096	22.06400	322.0000	0.344300	33.58733	5.95116	809.1000	0.26410	1.8550	1.2390	1.3000e-10	0.0600	4.0000e-10	970.644	Water
151	XENON	71fd7fa0	131.2930	161.405	8.17700e-02	289.733	5.84200	1102.8612	0.003630	20.78615	-0.00000	300.0000	0.32970	0.0000	1.2390	1.8200e-10	0.0580	4.7900e-10	434.599	Xenon
